# Supplementary material for: Architecture of native kinetochores revealed by structural studies utilizing a thermophilic yeast
Source: Curr Biol. Author manuscript; Available in PMC 2024 Sep 11. (PMC11387133; doi:10.1016/j.cub.2024.07.036)
Supplement: supplemental data 1 [file NIHMS2018420-supplement-supplemental_data_1.xlsx]

## Sheet: Sheet1
Species	Trapping session	Bead Type	Rupture Force (pN)	E	Biological Replicate
S. cerevisiae	21_0309	free	1.3543	o	2020_02_18_SC_control
S. cerevisiae	21_0309	free	5.4588	o	2020_02_18_SC_control
S. cerevisiae	21_0309	prebound	3.0336	o	2020_02_18_SC_control
S. cerevisiae	21_0309	prebound	10.838	o	2020_02_18_SC_control
S. cerevisiae	21_0309	prebound	3.798	o	2020_02_18_SC_control
S. cerevisiae	21_0309	prebound	10.721	x	2020_02_18_SC_control
S. cerevisiae	20_1125	prebound	4.8465	o	2020_11_13_SC_control
S. cerevisiae	20_1125	prebound	10.035	o	2020_11_13_SC_control
S. cerevisiae	20_1125	prebound	4.7001	o	2020_11_13_SC_control
S. cerevisiae	20_1125	prebound	3.0852	o	2020_11_13_SC_control
S. cerevisiae	20_1125	free	12.715	o	2020_11_13_SC_control
S. cerevisiae	20_1125	prebound	16.85	o	2020_11_13_SC_control
S. cerevisiae	20_1125	prebound	3.2069	o	2020_11_13_SC_control
S. cerevisiae	20_1125	prebound	12.475	o	2020_11_13_SC_control
S. cerevisiae	20_1210	free	7.4308	o	2020_11_13_SC_control
S. cerevisiae	20_1210	free	7.8884	o	2020_11_13_SC_control
S. cerevisiae	20_1210	rebind	7.6179	o	2020_11_13_SC_control
S. cerevisiae	20_1210	prebound	8.171	o	2020_11_13_SC_control
S. cerevisiae	21_0111	prebound	6.5	o	2020_11_13_SC_control
S. cerevisiae	21_0111	prebound	13.103	o	2020_11_13_SC_control
S. cerevisiae	21_0111	prebound	15.73	o	2020_11_13_SC_control
S. cerevisiae	21_0111	prebound	8.415	o	2020_11_13_SC_control
S. cerevisiae	21_0111	prebound	21.345	x	2020_11_13_SC_control
S. cerevisiae	21_0122	prebound	6.3954	o	2020_11_13_SC_control
S. cerevisiae	21_0122	prebound	12.628	o	2020_11_13_SC_control
S. cerevisiae	21_0122	prebound	6.9465	o	2020_11_13_SC_control
S. cerevisiae	21_0122	prebound	8.1643	o	2020_11_13_SC_control
S. cerevisiae	21_0122	free	3.4895	o	2020_11_13_SC_control
S. cerevisiae	21_0122	prebound	24.061	x	2020_11_13_SC_control
K. marxianus	20_1006	prebound	4.1826	o	2020_09_21_control
K. marxianus	20_1006	prebound	6.4091	o	2020_09_21_control
K. marxianus	20_1006	prebound	3.9274	o	2020_09_21_control
K. marxianus	20_1006	prebound	20.34	o	2020_09_21_control
K. marxianus	20_1006	rebind	20.699	o	2020_09_21_control
K. marxianus	20_1006	prebound	21.103	o	2020_09_21_control
K. marxianus	20_1204	prebound	3.7643	o	2020_09_21_control
K. marxianus	20_1204	prebound	4.8834	o	2020_09_21_control
K. marxianus	20_1204	prebound	6.4569	o	2020_09_21_control
K. marxianus	20_1204	prebound	3.9084	o	2020_09_21_control
K. marxianus	20_1208	prebound	5.7342	o	2020_09_21_control
K. marxianus	20_1208	prebound	4.9926	o	2020_09_21_control
K. marxianus	20_1208	prebound	6.5666	o	2020_09_21_control
K. marxianus	20_1208	prebound	19.31	o	2020_09_21_control
K. marxianus	20_1208	prebound	9.0901	o	2020_09_21_control
K. marxianus	20_1208	prebound	2.7109	o	2020_09_21_control
K. marxianus	20_1208	prebound	5.7301	o	2020_09_21_control
K. marxianus	20_1208	prebound	4.528	o	2020_09_21_control
K. marxianus	20_1208	prebound	2.5911	o	2020_09_21_control
K. marxianus	20_1229	free	5.9219	o	2021_01_26_control
K. marxianus	20_1229	prebound	2.6503	o	2021_01_26_control
K. marxianus	20_1229	prebound	11.884	o	2021_01_26_control
K. marxianus	20_1229	prebound	18.594	o	2021_01_26_control
K. marxianus	20_1229	rebind	7.8276	o	2021_01_26_control
K. marxianus	20_1229	prebound	6.3053	o	2021_01_26_control
K. marxianus	20_1229	prebound	7.4559	o	2021_01_26_control
K. marxianus	20_1229	prebound	4.056	o	2021_01_26_control
K. marxianus	20_1229	prebound	23.421	x	2021_01_26_control
K. marxianus	20_1229	prebound	23.677	x	2021_01_26_control
K. marxianus	21_0113	prebound	21.093	o	2021_01_26_control
K. marxianus	21_0113	free	4.309	o	2021_01_26_control
K. marxianus	21_0113	prebound	6.4689	o	2021_01_26_control
K. marxianus	21_0113	prebound	18.627	o	2021_01_26_control
K. marxianus	21_0113	prebound	19.751	x	2021_01_26_control
K. marxianus	21_0113	prebound	20.6	o	2021_01_26_control
S. cerevisiae	21_0316	free	2.8189	o	2020_02_18_SC_control
S. cerevisiae	21_0316	prebound	7.8663	o	2020_02_18_SC_control
S. cerevisiae	21_0316	rebind	7.1852	o	2020_02_18_SC_control
S. cerevisiae	21_0316	prebound	6.3457	o	2020_02_18_SC_control
S. cerevisiae	21_0316	free	3.8791	o	2020_02_18_SC_control
S. cerevisiae	21_0316	prebound	3.1253	o	2020_02_18_SC_control
S. cerevisiae	21_0316	prebound	9.312	o	2020_02_18_SC_control
S. cerevisiae	21_0316	prebound	1.8482	o	2020_02_18_SC_control
S. cerevisiae	21_0316	prebound	6.8174	o	2020_02_18_SC_control
K. marxianus	21_0419	prebound	4.4866	o	2021_03_23_control
K. marxianus	21_0419	free	3.697	o	2021_03_23_control
K. marxianus	21_0419	prebound	10.728	o	2021_03_23_control
K. marxianus	21_0419	free	4.3228	o	2021_03_23_control
K. marxianus	21_0419	prebound	18.625	o	2021_03_23_control
K. marxianus	21_0419	prebound	5.5829	o	2021_03_23_control
K. marxianus	21_0419	free	3.879	o	2021_03_23_control
K. marxianus	21_0419	prebound	5.1583	o	2021_03_23_control
K. marxianus	21_0419	prebound	8.4432	o	2021_03_23_control
K. marxianus	21_0419	prebound	20.467	x	2021_03_23_control
K. marxianus	21_0504	prebound	5.2691	o	2021_03_23_control
K. marxianus	21_0504	prebound	10.955	o	2021_03_23_control
K. marxianus	21_0504	prebound	5.1002	o	2021_03_23_control
K. marxianus	21_0504	prebound	8.7399	o	2021_03_23_control
K. marxianus	21_0504	rebind	4.8328	o	2021_03_23_control
K. marxianus	21_0504	prebound	12.048	o	2021_03_23_control
K. marxianus	21_0504	prebound	6.2182	o	2021_03_23_control
K. marxianus	21_0504	prebound	7.4299	o	2021_03_23_control
K. marxianus	21_0504	prebound	9.8967	o	2021_03_23_control
K. marxianus	21_0504	free	2.1187	o	2021_03_23_control
K. marxianus	21_0504	prebound	22.706	x	2021_03_23_control
K. marxianus	21_0504	prebound	20.702	x	2021_03_23_control
K. marxianus	22_0328	rebind	8.1114	o	2021_03_23_control
K. marxianus	22_0328	rebind	11.574	o	2021_03_23_control
K. marxianus	22_0328	prebound	22.089	x	2021_03_23_control
K. marxianus	22_0328	prebound	23.558	x	2021_03_23_control
K. marxianus	22_0328	prebound	23.558	x	2021_03_23_control
K. marxianus	22_0328	free	22.495	x	2021_03_23_control
K. marxianus	22_0328	free	9.51	x	2021_03_23_control
K. marxianus	22_0328	free	11.37	o	2021_03_23_control
K. marxianus	22_0328	prebound	10.432	x	2021_03_23_control
K. marxianus	22_0328	free	3.0091	o	2021_03_23_control
K. marxianus	22_0328	prebound	5.014	o	2021_03_23_control
K. marxianus	22_0328	prebound	11.104	o	2021_03_23_control
K. marxianus	22_0328	free	14.762	o	2021_03_23_control
K. marxianus	22_0411	free	6.1482	o	2022_03_30_control
K. marxianus	22_0411	prebound	10.591	o	2022_03_30_control
K. marxianus	22_0411	free	7.1942	o	2022_03_30_control
S. cerevisiae	22_0513	rebind	4.2424	o	2020_11_13_SC_control
S. cerevisiae	22_0513	free	7.2202	o	2020_11_13_SC_control
S. cerevisiae	22_0513	rebind	8.6964	o	2020_11_13_SC_control
S. cerevisiae	22_0513	prebound	7.446	o	2020_11_13_SC_control
S. cerevisiae	22_0513	free	2.013	o	2020_11_13_SC_control
S. cerevisiae	22_0729	prebound	5.7394	x	2020_06_SC_control
S. cerevisiae	22_0729	prebound	5.6251	o	2020_06_SC_control
S. cerevisiae	22_0729	free	8.6883	o	2020_06_SC_control
S. cerevisiae	22_0729	free	4.6093	o	2020_06_SC_control
S. cerevisiae	22_0729	prebound	3.3452	o	2020_06_SC_control
S. cerevisiae	22_0729	prebound	6.4848	x	2020_06_SC_control
S. cerevisiae	22_0729	prebound	2.6703	o	2020_06_SC_control
S. cerevisiae	22_0811	prebound	10.515	o	2020_06_22_SC_control
S. cerevisiae	22_0811	rebind	12.196	o	2020_06_22_SC_control
S. cerevisiae	22_0811	prebound	7.6282	o	2020_06_22_SC_control
S. cerevisiae	22_0811	free	9.4561	o	2020_06_22_SC_control
S. cerevisiae	22_0811	free	7.534	o	2020_06_22_SC_control
S. cerevisiae	23_0106	free	4.2065	o	2022_08_06_SC_control
S. cerevisiae	23_0106	prebound	12.386	x	2022_08_06_SC_control
S. cerevisiae	23_0106	free	7.6954	o	2022_08_06_SC_control
S. cerevisiae	23_0106	free	2.5482	o	2022_08_06_SC_control
