# Supplementary material for: Architecture of native kinetochores revealed by structural studies utilizing a thermophilic yeast
Source: Curr Biol. Author manuscript; Available in PMC 2024 Sep 11. (PMC11387133; doi:10.1016/j.cub.2024.07.036)
Supplement: supplemental data 2 [file NIHMS2018420-supplement-supplemental_data_2.xlsx]

## Sheet: Sheet1
experiment date	imaging date	Image identifier	Treatment Time	Treatment	State
July 10 2023	23jul13a	23jul13a_00016sq_v02_00003hl_v01_00009en	10min room temp	500	singlet
July 10 2023	23jul13a	23jul13a_00015sq_v02_00004hl_v01_00023en	10min room temp	500	singlet
July 10 2023	23jul13a	23jul13a_00013sq_v02_00002hl_v01_00024en	10min room temp	500	singlet
July 10 2023	23jul13a	23jul13a_00012sq_v02_00005hl_v01_00014en	10min room temp	500	singlet
July 10 2023	23jul13a	23jul13a_00012sq_v02_00005hl_v01_00003en	10min room temp	500	singlet
July 10 2023	23jul13a	23jul13a_00012sq_v02_00004hl_v01_00010en	10min room temp	500	doublet
July 10 2023	23jul13a	23jul13a_00012sq_v02_00003hl_v01_00017en	10min room temp	500	singlet
July 10 2023	23jul13a	23jul13a_00012sq_v02_00002hl_v01_00018en	10min room temp	500	singlet
July 10 2023	23jul13a	23jul13a_00011sq_v02_00004hl_v01_00019en	10min room temp	500	singlet
July 10 2023	23jul13a	23jul13a_00011sq_v02_00004hl_v01_00015en	10min room temp	500	singlet
July 10 2023	23jul13a	23jul13a_00011sq_v02_00003hl_v01_00024en	10min room temp	500	singlet
July 10 2023	23jul13a	23jul13a_00011sq_v02_00002hl_v01_00018en	10min room temp	500	singlet
July 10 2023	23jul13a	23jul13a_00010sq_v02_00005hl_v01_00022en	10min room temp	500	singlet
July 10 2023	23jul13a	23jul13a_00010sq_v02_00005hl_v01_00019en	10min room temp	500	singlet
July 10 2023	23jul13a	23jul13a_00010sq_v02_00005hl_v01_00008en	10min room temp	500	singlet
July 10 2023	23jul13a	23jul13a_00010sq_v02_00003hl_v01_00013en	10min room temp	500	singlet
July 10 2023	23jul13a	23jul13a_00010sq_v02_00003hl_v01_00010en	10min room temp	500	singlet
July 10 2023	23jul13a	23jul13a_00010sq_v02_00002hl_v01_00016en	10min room temp	500	singlet
July 10 2023	23jul13a	23jul13a_00010sq_v02_00002hl_v01_00015en	10min room temp	500	singlet
July 10 2023	23jul13a	23jul13a_00010sq_v02_00002hl_v01_00010en	10min room temp	500	singlet
July 10 2023	23jul13a	23jul13a_00009sq_v02_00003hl_v01_00014en	10min room temp	500	doublet
July 10 2023	23jul13a	23jul13a_00009sq_v02_00003hl_v01_00002en	10min room temp	500	singlet
July 10 2023	23jul13a	23jul13a_00009sq_v02_00002hl_v01_00012en	10min room temp	500	singlet
July 10 2023	23jul13a	23jul13a_00008sq_v02_00002hl_v01_00011en	10min room temp	500	singlet
July 10 2023	23jul13a	23jul13a_00007sq_v02_00005hl_v01_00015en	10min room temp	500	singlet
July 10 2023	23jul13a	23jul13a_00007sq_v02_00005hl_v01_00010en	10min room temp	500	singlet
July 10 2023	23jul13a	23jul13a_00007sq_v02_00002hl_v01_00005en	10min room temp	500	singlet
July 10 2023	23jul13a	23jul13a_00006sq_v02_00005hl_v01_00012en	10min room temp	500	doublet
July 10 2023	23jul13a	23jul17a_00006sq_v02_00005hl_v01_00010en	10min room temp	500	singlet
July 10 2023	23jul13a	23jul13a_00006sq_v02_00002hl_v01_00022en	10min room temp	500	doublet
July 10 2023	23jul13a	23jul13a_00005sq_v02_00005hl_v01_00019en	10min room temp	500	singlet
July 10 2023	23jul13a	23jul13a_00005sq_v02_00004hl_v01_00031en	10min room temp	500	singlet
July 10 2023	23jul13a	23jul13a_00005sq_v02_00003hl_v01_00010en	10min room temp	500	singlet
July 10 2023	23jul13a	23jul13a_00005sq_v02_00002hl_v01_00006en	10min room temp	500	singlet
July 10 2023	23jul13a	23jul13a_00004sq_v02_00003hl_v01_00016en	10min room temp	500	doublet
July 10 2023	23jul13a	23jul13a_00003sq_v02_00005hl_v01_00010en	10min room temp	500	singlet
July 10 2023	23jul13a	23jul13a_00003sq_v02_00004hl_v01_00018en	10min room temp	500	singlet
July 10 2023	23jul13a	23jul13a_00003sq_v02_00004hl_v01_00008en	10min room temp	500	singlet
July 10 2023	23jul13a	23jul13a_00003sq_v02_00004hl_v01_00007en	10min room temp	500	singlet
July 10 2023	23jul13a	23jul13a_00003sq_v02_00004hl_v01_00003en	10min room temp	500	singlet
July 10 2023	23jul13a	23jul13a_00003sq_v02_00003hl_v01_00023en	10min room temp	500	singlet
July 10 2023	23jul13a	23jul13a_00003sq_v02_00003hl_v01_00022en	10min room temp	500	singlet
July 10 2023	23jul13a	23jul13a_00002sq_v02_00005hl_v01_00013en	10min room temp	500	singlet
July 10 2023	23jul13a	23jul13a_00002sq_v02_00005hl_v01_00006en	10min room temp	500	singlet
July 10 2023	23jul13a	23jul13a_00002sq_v02_00005hl_v01_00006en	10min room temp	500	singlet
July 10 2023	23jul13a	23jul13a_00002sq_v02_00005hl_v01_00003en	10min room temp	500	singlet
July 10 2023	23jul13a	23jul13a_00002sq_v02_00004hl_v01_00029en	10min room temp	500	singlet
July 10 2023	23jul13a	23jul13a_00002sq_v02_00004hl_v01_00029en	10min room temp	500	singlet
July 10 2023	23jul13a	23jul13a_00002sq_v02_00003hl_v01_00008en	10min room temp	500	singlet
July 10 2023	23jul13a	23jul13a_00002sq_v02_00002hl_v01_00022en	10min room temp	500	singlet
July 10 2023	23jul13a	23jul13a_00002sq_v02_00002hl_v01_00014en	10min room temp	500	singlet
July 10 2023	23jul13a	23jul13a_00001sq_v02_00005hl_v01_00022en	10min room temp	500	singlet
July 10 2023	23jul17a	23jul17a_00006sq_v02_00005hl_v01_00016en	10min room temp	0	singlet
July 10 2023	23jul17a	23jul17a_00006sq_v02_00005hl_v01_00010en	10min room temp	0	singlet
July 10 2023	23jul17a	23jul17a_00006sq_v02_00004hl_v01_00006en	10min room temp	0	doublet
July 10 2023	23jul17a	23jul17a_00006sq_v02_00003hl_v01_00021en	10min room temp	0	singlet
July 10 2023	23jul17a	23jul17a_00006sq_v02_00002hl_v01_00020en	10min room temp	0	singlet
July 10 2023	23jul17a	23jul17a_00006sq_v02_00002hl_v01_00020en	10min room temp	0	singlet
July 10 2023	23jul17a	23jul17a_00006sq_v02_00002hl_v01_00012en	10min room temp	0	singlet
July 10 2023	23jul17a	23jul17a_00006sq_v02_00002hl_v01_00007en	10min room temp	0	singlet
July 10 2023	23jul17a	23jul17a_00005sq_v02_00005hl_v01_00004en	10min room temp	0	doublet
July 10 2023	23jul17a	23jul17a_00005sq_v02_00003hl_v01_00014en	10min room temp	0	singlet
July 10 2023	23jul17a	23jul17a_00005sq_v02_00002hl_v01_00019en	10min room temp	0	singlet
July 10 2023	23jul17a	23jul17a_00005sq_v02_00002hl_v01_00014en	10min room temp	0	doublet
July 10 2023	23jul17a	23jul17a_00005sq_v02_00002hl_v01_00013en	10min room temp	0	singlet
July 10 2023	23jul17a	23jul17a_00004sq_v02_00005hl_v01_00002en	10min room temp	0	singlet
July 10 2023	23jul17a	23jul17a_00004sq_v02_00004hl_v01_00012en	10min room temp	0	singlet
July 10 2023	23jul17a	23jul17a_00004sq_v02_00004hl_v01_00004en	10min room temp	0	singlet
July 10 2023	23jul17a	23jul17a_00004sq_v02_00003hl_v01_00023en	10min room temp	0	doublet
July 10 2023	23jul17a	23jul17a_00004sq_v02_00003hl_v01_00015en	10min room temp	0	singlet
July 10 2023	23jul17a	23jul17a_00004sq_v02_00002hl_v01_00025en	10min room temp	0	singlet
July 10 2023	23jul17a	23jul17a_00003sq_v02_00005hl_v01_00007en	10min room temp	0	singlet
July 10 2023	23jul17a	23jul17a_00003sq_v02_00004hl_v01_00009en	10min room temp	0	singlet
July 10 2023	23jul17a	23jul17a_00003sq_v02_00003hl_v01_00025en	10min room temp	0	singlet
July 10 2023	23jul17a	23jul17a_00003sq_v02_00003hl_v01_00019en	10min room temp	0	singlet
July 10 2023	23jul17a	23jul17a_00003sq_v02_00003hl_v01_00011en	10min room temp	0	singlet
July 10 2023	23jul17a	23jul17a_00003sq_v02_00002hl_v01_00007en	10min room temp	0	singlet
July 10 2023	23jul17a	23jul17a_00002sq_v02_00005hl_v01_00018en	10min room temp	0	doublet
July 10 2023	23jul17a	23jul17a_00002sq_v02_00005hl_v01_00005en	10min room temp	0	singlet
July 10 2023	23jul17a	23jul17a_00002sq_v02_00003hl_v01_00021en	10min room temp	0	singlet
July 10 2023	23jul17a	23jul17a_00002sq_v02_00003hl_v01_00020en	10min room temp	0	singlet
July 10 2023	23jul17a	23jul17a_00002sq_v02_00003hl_v01_00006en	10min room temp	0	singlet
July 10 2023	23jul17a	23jul17a_00002sq_v02_00002hl_v01_00014en	10min room temp	0	singlet
July 10 2023	23jul17a	23jul17a_00002sq_v02_00002hl_v01_00011en	10min room temp	0	doublet
July 10 2023	23jul17a	23jul17a_00001sq_v04_00005hl_v01_00019en	10min room temp	0	singlet
July 10 2023	23jul17a	23jul17a_00001sq_v04_00004hl_v01_00023en	10min room temp	0	doublet
July 10 2023	23jul17a	23jul17a_00001sq_v03_00003hl_v01_00016en	10min room temp	0	doublet
July 10 2023	23jul17a	23jul17a_00001sq_v02_00002hl_v01_00013en	10min room temp	0	singlet
July 10 2023	23jul17a	23jul17a_00001sq_v02_00002hl_v01_00005en	10min room temp	0	singlet
July 10 2023	23jul17a	23jul17a_00001sq_v02_00002hl_v01_00003en	10min room temp	0	singlet
Aug 7 2023	23aug08a	23aug08a_00012sq_v02_00005hl_v01_00024en	10min room temp	0	doublet
Aug 7 2023	23aug08a	23aug08a_00012sq_v02_00005hl_v01_00024en	10min room temp	0	singlet
Aug 7 2023	23aug08a	23aug08a_00012sq_v02_00005hl_v01_00012en	10min room temp	0	singlet
Aug 7 2023	23aug08a	23aug08a_00012sq_v02_00005hl_v01_00011en	10min room temp	0	doublet
Aug 7 2023	23aug08a	23aug08a_00012sq_v02_00004hl_v01_00022en	10min room temp	0	singlet
Aug 7 2023	23aug08a	23aug08a_00012sq_v02_00004hl_v01_00021en	10min room temp	0	singlet
Aug 7 2023	23aug08a	23aug08a_00012sq_v02_00004hl_v01_00013en	10min room temp	0	singlet
Aug 7 2023	23aug08a	23aug08a_00012sq_v02_00004hl_v01_00009en	10min room temp	0	singlet
Aug 7 2023	23aug08a	23aug08a_00012sq_v02_00004hl_v01_00008en	10min room temp	0	singlet
Aug 7 2023	23aug08a	23aug08a_00012sq_v02_00004hl_v01_00006en	10min room temp	0	singlet
Aug 7 2023	23aug08a	23aug08a_00012sq_v02_00004hl_v01_00004en	10min room temp	0	singlet
Aug 7 2023	23aug08a	23aug08a_00012sq_v02_00004hl_v01_00002en	10min room temp	0	doublet
Aug 7 2023	23aug08a	23aug08a_00012sq_v02_00002hl_v02_00017en	10min room temp	0	singlet
Aug 7 2023	23aug08a	23aug08a_00012sq_v02_00002hl_v02_00013en	10min room temp	0	singlet
Aug 7 2023	23aug08a	23aug08a_00011sq_v02_00005hl_v01_00020en	10min room temp	0	doublet
Aug 7 2023	23aug08a	23aug08a_00011sq_v02_00005hl_v01_00007en	10min room temp	0	doublet
Aug 7 2023	23aug08a	23aug08a_00011sq_v02_00004hl_v01_00019en	10min room temp	0	doublet
Aug 7 2023	23aug08a	23aug08a_00011sq_v02_00004hl_v01_00017en	10min room temp	0	singlet
Aug 7 2023	23aug08a	23aug08a_00011sq_v02_00003hl_v01_00015en	10min room temp	0	doublet
Aug 7 2023	23aug08a	23aug08a_00011sq_v02_00003hl_v01_00005en	10min room temp	0	singlet
Aug 7 2023	23aug08a	23aug08a_00011sq_v02_00002hl_v01_00020en	10min room temp	0	singlet
Aug 7 2023	23aug08a	23aug08a_00011sq_v02_00002hl_v01_00009en	10min room temp	0	singlet
Aug 7 2023	23aug08a	23aug08a_00010sq_v02_00004hl_v01_00007en	10min room temp	0	doublet
Aug 7 2023	23aug08a	23aug08a_00010sq_v02_00003hl_v01_00015en	10min room temp	0	doublet
Aug 7 2023	23aug08a	23aug08a_00010sq_v02_00002hl_v01_00016en	10min room temp	0	singlet
Aug 7 2023	23aug08a	23aug08a_00009sq_v02_00005hl_v01_00012en	10min room temp	0	doublet
Aug 7 2023	23aug08a	23aug08a_00009sq_v02_00005hl_v01_00002en	10min room temp	0	singlet
Aug 7 2023	23aug08a	23aug08a_00009sq_v02_00004hl_v01_00022en	10min room temp	0	doublet
Aug 7 2023	23aug08a	23aug08a_00009sq_v02_00003hl_v01_00022en	10min room temp	0	doublet
Aug 7 2023	23aug08a	23aug08a_00009sq_v02_00003hl_v01_00016en	10min room temp	0	doublet
Aug 7 2023	23aug08a	23aug08a_00009sq_v02_00002hl_v02_00013en	10min room temp	0	singlet
Aug 7 2023	23aug08a	23aug08a_00008sq_v02_00004hl_v01_00011en	10min room temp	0	singlet
Aug 7 2023	23aug08a	23aug08a_00008sq_v02_00004hl_v01_00002en	10min room temp	0	doublet
Aug 7 2023	23aug08a	23aug08a_00007sq_v02_00005hl_v01_00025en	10min room temp	0	singlet
Aug 7 2023	23aug08a	23aug08a_00007sq_v02_00005hl_v01_00022en	10min room temp	0	doublet
Aug 7 2023	23aug08a	23aug08a_00007sq_v02_00005hl_v01_00003en	10min room temp	0	singlet
Aug 7 2023	23aug08a	23aug08a_00007sq_v02_00002hl_v01_00036en	10min room temp	0	singlet
Aug 7 2023	23aug08a	23aug08a_00006sq_v02_00002hl_v02_00011en	10min room temp	0	singlet
Aug 7 2023	23aug08a	23aug08a_00005sq_v02_00005hl_v01_00006en	10min room temp	0	doublet
Aug 7 2023	23aug08a	23aug08a_00004sq_v02_00005hl_v01_00013en	10min room temp	0	doublet
Aug 7 2023	23aug08a	23aug08a_00004sq_v02_00005hl_v01_00002en	10min room temp	0	doublet
Aug 7 2023	23aug08a	23aug08a_00004sq_v02_00003hl_v01_00022en	10min room temp	0	singlet
Aug 7 2023	23aug08a	23aug08a_00004sq_v02_00002hl_v01_00008en	10min room temp	0	singlet
Aug 7 2023	23aug08a	23aug08a_00004sq_v02_00002hl_v01_00004en	10min room temp	0	singlet
Aug 7 2023	23aug08a	23aug08a_00003sq_v02_00005hl_v01_00014en	10min room temp	0	doublet
Aug 7 2023	23aug08a	23aug08a_00003sq_v02_00002hl_v01_00005en	10min room temp	0	doublet
Aug 7 2023	23aug08a	23aug08a_00002sq_v02_00005hl_v01_00017en	10min room temp	0	singlet
Aug 7 2023	23aug08a	23aug08a_00002sq_v02_00003hl_v01_00009en	10min room temp	0	doublet
Aug 7 2023	23aug08a	23aug08a_00001sq_v03_00004hl_v01_00014en	10min room temp	0	singlet
Aug 7 2023	23aug08a	23aug08a_00001sq_v02_00002hl_v01_00025en	10min room temp	0	singlet
Aug 7 2023	23aug10a	23aug10b_00012sq_v02_00005hl_v01_00011en	10min room temp	500	singlet
Aug 7 2023	23aug10a	23aug10b_00012sq_v02_00005hl_v01_00010en	10min room temp	500	singlet
Aug 7 2023	23aug10a	23aug10b_00012sq_v02_00004hl_v01_00009en	10min room temp	500	doublet
Aug 7 2023	23aug10a	23aug10b_00012sq_v02_00004hl_v01_00007en	10min room temp	500	singlet
Aug 7 2023	23aug10a	23aug10b_00012sq_v02_00003hl_v01_00016en	10min room temp	500	singlet
Aug 7 2023	23aug10a	23aug10b_00012sq_v02_00003hl_v01_00015en	10min room temp	500	singlet
Aug 7 2023	23aug10a	23aug10b_00012sq_v02_00003hl_v01_00006en	10min room temp	500	singlet
Aug 7 2023	23aug10a	23aug10b_00012sq_v02_00002hl_v01_00024en	10min room temp	500	singlet
Aug 7 2023	23aug10a	23aug10b_00012sq_v02_00002hl_v01_00022en	10min room temp	500	singlet
Aug 7 2023	23aug10a	23aug10b_00012sq_v02_00002hl_v01_00019en	10min room temp	500	doublet
Aug 7 2023	23aug10a	23aug10b_00012sq_v02_00002hl_v01_00017en	10min room temp	500	singlet
Aug 7 2023	23aug10a	23aug10b_00012sq_v02_00002hl_v01_00015en	10min room temp	500	singlet
Aug 7 2023	23aug10a	23aug10b_00012sq_v02_00002hl_v01_00014en	10min room temp	500	singlet
Aug 7 2023	23aug10a	23aug10b_00012sq_v02_00002hl_v01_00010en	10min room temp	500	singlet
Aug 7 2023	23aug10a	23aug10b_00012sq_v02_00002hl_v01_00008en	10min room temp	500	doublet
Aug 7 2023	23aug10a	23aug10b_00012sq_v02_00002hl_v01_00004en	10min room temp	500	singlet
Aug 7 2023	23aug10a	23aug10b_00011sq_v02_00005hl_v01_00010en	10min room temp	500	singlet
Aug 7 2023	23aug10a	23aug10b_00011sq_v02_00005hl_v01_00006en	10min room temp	500	singlet
Aug 7 2023	23aug10a	23aug10b_00011sq_v02_00005hl_v01_00002en	10min room temp	500	singlet
Aug 7 2023	23aug10a	23aug10b_00011sq_v02_00004hl_v01_00011en	10min room temp	500	singlet
Aug 7 2023	23aug10a	23aug10b_00011sq_v02_00004hl_v01_00003en	10min room temp	500	singlet
Aug 7 2023	23aug10a	23aug10b_00011sq_v02_00003hl_v01_00017en	10min room temp	500	singlet
Aug 7 2023	23aug10a	23aug10b_00011sq_v02_00002hl_v01_00018en	10min room temp	500	singlet
Aug 7 2023	23aug10a	23aug10b_00011sq_v02_00002hl_v01_00010en	10min room temp	500	singlet
Aug 7 2023	23aug10a	23aug10b_00011sq_v02_00002hl_v01_00009en	10min room temp	500	doublet
Aug 7 2023	23aug10a	23aug10b_00010sq_v02_00004hl_v01_00009en	10min room temp	500	doublet
Aug 7 2023	23aug10a	23aug10b_00010sq_v02_00004hl_v01_00006en	10min room temp	500	doublet
Aug 7 2023	23aug10a	23aug10b_00010sq_v02_00004hl_v01_00005en	10min room temp	500	singlet
Aug 7 2023	23aug10a	23aug10b_00010sq_v02_00003hl_v01_00018en	10min room temp	500	singlet
Aug 7 2023	23aug10a	23aug10b_00009sq_v02_00005hl_v01_00008en	10min room temp	500	singlet
Aug 7 2023	23aug10a	23aug10b_00009sq_v02_00004hl_v01_00013en	10min room temp	500	doublet
Aug 7 2023	23aug10a	23aug10b_00009sq_v02_00003hl_v01_00012en	10min room temp	500	singlet
Aug 7 2023	23aug10a	23aug10b_00009sq_v02_00003hl_v01_00005en	10min room temp	500	singlet
Aug 7 2023	23aug10a	23aug10b_00009sq_v02_00003hl_v01_00004en	10min room temp	500	singlet
Aug 7 2023	23aug10a	23aug10b_00009sq_v02_00002hl_v01_00014en	10min room temp	500	doublet
Aug 7 2023	23aug10a	23aug10b_00009sq_v02_00002hl_v01_00011en	10min room temp	500	singlet
Aug 7 2023	23aug10a	23aug10b_00009sq_v02_00002hl_v01_00006en	10min room temp	500	singlet
Aug 7 2023	23aug10a	23aug10b_00008sq_v02_00004hl_v01_00013en	10min room temp	500	singlet
Aug 7 2023	23aug10a	23aug10b_00008sq_v02_00004hl_v01_00009en	10min room temp	500	doublet
Aug 7 2023	23aug10a	23aug10b_00008sq_v02_00003hl_v01_00020en	10min room temp	500	singlet
Aug 7 2023	23aug10a	23aug10b_00008sq_v02_00003hl_v01_00019en	10min room temp	500	singlet
Aug 7 2023	23aug10a	23aug10b_00008sq_v02_00003hl_v01_00006en	10min room temp	500	singlet
Aug 7 2023	23aug10a	23aug10b_00008sq_v02_00003hl_v01_00005en	10min room temp	500	singlet
Aug 7 2023	23aug10a	23aug10b_00008sq_v02_00003hl_v01_00003en	10min room temp	500	doublet
Aug 7 2023	23aug10a	23aug10b_00008sq_v02_00002hl_v01_00013en	10min room temp	500	doublet
Aug 7 2023	23aug10a	23aug10b_00008sq_v02_00002hl_v01_00012en	10min room temp	500	singlet
Aug 7 2023	23aug10a	23aug10b_00008sq_v02_00002hl_v01_00006en	10min room temp	500	doublet
Aug 7 2023	23aug10a	23aug10b_00008sq_v02_00002hl_v01_00005en	10min room temp	500	singlet
Aug 7 2023	23aug10a	23aug10b_00007sq_v02_00004hl_v01_00004en	10min room temp	500	singlet
Aug 7 2023	23aug10a	23aug10b_00007sq_v02_00004hl_v01_00002en	10min room temp	500	doublet
Aug 7 2023	23aug10a	23aug10b_00007sq_v02_00003hl_v01_00018en	10min room temp	500	singlet
Aug 7 2023	23aug10a	23aug10b_00007sq_v02_00003hl_v01_00014en	10min room temp	500	doublet
Aug 7 2023	23aug10a	23aug10b_00007sq_v02_00003hl_v01_00009en	10min room temp	500	singlet
Aug 7 2023	23aug10a	23aug10b_00007sq_v02_00003hl_v01_00008en	10min room temp	500	singlet
Aug 7 2023	23aug10a	23aug10b_00007sq_v02_00003hl_v01_00002en	10min room temp	500	singlet
Aug 7 2023	23aug10a	23aug10b_00007sq_v02_00002hl_v01_00015en	10min room temp	500	singlet
Aug 7 2023	23aug10a	23aug10b_00006sq_v02_00005hl_v01_00002en	10min room temp	500	singlet
Aug 7 2023	23aug10a	23aug10b_00006sq_v02_00002hl_v02_00012en	10min room temp	500	singlet
Aug 7 2023	23aug10a	23aug10b_00005sq_v02_00005hl_v01_00013en	10min room temp	500	singlet
Aug 7 2023	23aug10a	23aug10b_00005sq_v02_00004hl_v01_00003en	10min room temp	500	doublet
Aug 7 2023	23aug10a	23aug10b_00005sq_v02_00003hl_v01_00030en	10min room temp	500	singlet
Aug 7 2023	23aug10a	23aug10b_00005sq_v02_00003hl_v01_00011en	10min room temp	500	singlet
Aug 7 2023	23aug10a	23aug10b_00004sq_v02_00004hl_v01_00010en	10min room temp	500	singlet
Aug 7 2023	23aug10a	23aug10b_00003sq_v02_00004hl_v01_00016en	10min room temp	500	singlet
Aug 7 2023	23aug10a	23aug10b_00003sq_v02_00003hl_v01_00008en	10min room temp	500	doublet
Aug 7 2023	23aug10a	23aug10b_00003sq_v02_00002hl_v01_00017en	10min room temp	500	singlet
Aug 7 2023	23aug10a	23aug10b_00003sq_v02_00002hl_v01_00009en	10min room temp	500	singlet
Aug 7 2023	23aug10a	23aug10b_00003sq_v02_00002hl_v01_00002en	10min room temp	500	singlet
Aug 7 2023	23aug10a	23aug10b_00002sq_v02_00005hl_v01_00014en	10min room temp	500	singlet
Aug 7 2023	23aug10a	23aug10b_00002sq_v02_00005hl_v01_00005en	10min room temp	500	doublet
Aug 7 2023	23aug10a	23aug10b_00002sq_v02_00004hl_v01_00015en	10min room temp	500	singlet
Aug 7 2023	23aug10a	23aug10b_00002sq_v02_00004hl_v01_00014en	10min room temp	500	singlet
Aug 7 2023	23aug10a	23aug10b_00002sq_v02_00002hl_v01_00006en	10min room temp	500	singlet
Aug 7 2023	23aug10a	23aug10b_00001sq_v02_00004hl_v01_00009en	10min room temp	500	singlet
Aug 7 2023	23aug10a	23aug10b_00001sq_v02_00003hl_v01_00027en	10min room temp	500	doublet
Aug 31 2023	23sep04a	23sep04a_00012sq_v02_00002hl_v01_00017en	10min room temp	0	doublet
Aug 31 2023	23sep04a	23sep04a_00012sq_v02_00002hl_v01_00012en	10min room temp	0	singlet
Aug 31 2023	23sep04a	23sep04a_00012sq_v02_00002hl_v01_00010en	10min room temp	0	doublet
Aug 31 2023	23sep04a	23sep04a_00011sq_v02_00005hl_v01_00017en	10min room temp	0	doublet
Aug 31 2023	23sep04a	23sep04a_00011sq_v02_00005hl_v01_00015en	10min room temp	0	doublet
Aug 31 2023	23sep04a	23sep04a_00011sq_v02_00005hl_v01_00013en	10min room temp	0	singlet
Aug 31 2023	23sep04a	23sep04a_00011sq_v02_00005hl_v01_00012en	10min room temp	0	doublet
Aug 31 2023	23sep04a	23sep04a_00011sq_v02_00005hl_v01_00008en	10min room temp	0	singlet
Aug 31 2023	23sep04a	23sep04a_00011sq_v02_00005hl_v01_00006en	10min room temp	0	singlet
Aug 31 2023	23sep04a	23sep04a_00011sq_v02_00005hl_v01_00003en	10min room temp	0	doublet
Aug 31 2023	23sep04a	23sep04a_00011sq_v02_00004hl_v01_00018en	10min room temp	0	doublet
Aug 31 2023	23sep04a	23sep04a_00011sq_v02_00004hl_v01_00018en	10min room temp	0	doublet
Aug 31 2023	23sep04a	23sep04a_00011sq_v02_00004hl_v01_00018en	10min room temp	0	singlet
Aug 31 2023	23sep04a	23sep04a_00011sq_v02_00004hl_v01_00017en	10min room temp	0	doublet
Aug 31 2023	23sep04a	23sep04a_00011sq_v02_00003hl_v01_00011en	10min room temp	0	doublet
Aug 31 2023	23sep04a	23sep04a_00011sq_v02_00003hl_v01_00005en	10min room temp	0	singlet
Aug 31 2023	23sep04a	23sep04a_00011sq_v02_00002hl_v01_00023en	10min room temp	0	doublet
Aug 31 2023	23sep04a	23sep04a_00011sq_v02_00002hl_v01_00022en	10min room temp	0	singlet
Aug 31 2023	23sep04a	23sep04a_00011sq_v02_00002hl_v01_00020en	10min room temp	0	doublet
Aug 31 2023	23sep04a	23sep04a_00011sq_v02_00002hl_v01_00009en	10min room temp	0	doublet
Aug 31 2023	23sep04a	23sep04a_00010sq_v02_00005hl_v01_00021en	10min room temp	0	singlet
Aug 31 2023	23sep04a	23sep04a_00010sq_v02_00003hl_v01_00026en	10min room temp	0	doublet
Aug 31 2023	23sep04a	23sep04a_00010sq_v02_00003hl_v01_00025en	10min room temp	0	doublet
Aug 31 2023	23sep04a	23sep04a_00010sq_v02_00003hl_v01_00018en	10min room temp	0	doublet
Aug 31 2023	23sep04a	23sep04a_00010sq_v02_00002hl_v01_00020en	10min room temp	0	doublet
Aug 31 2023	23sep04a	23sep04a_00010sq_v02_00002hl_v01_00005en	10min room temp	0	doublet
Aug 31 2023	23sep04a	23sep04a_00010sq_v02_00002hl_v01_00005en	10min room temp	0	singlet
Aug 31 2023	23sep04a	23sep04a_00008sq_v02_00002hl_v01_00023en	10min room temp	0	doublet
Aug 31 2023	23sep04a	23sep04a_00008sq_v02_00002hl_v01_00022en	10min room temp	0	singlet
Aug 31 2023	23sep04a	23sep04a_00008sq_v02_00002hl_v01_00009en	10min room temp	0	doublet
Aug 31 2023	23sep04a	23sep04a_00007sq_v02_00004hl_v01_00023en	10min room temp	0	doublet
Aug 31 2023	23sep04a	23sep04a_00007sq_v02_00004hl_v01_00019en	10min room temp	0	singlet
Aug 31 2023	23sep04a	23sep04a_00007sq_v02_00004hl_v01_00006en	10min room temp	0	singlet
Aug 31 2023	23sep04a	23sep04a_00007sq_v02_00003hl_v01_00023en	10min room temp	0	singlet
Aug 31 2023	23sep04a	23sep04a_00007sq_v02_00002hl_v01_00005en	10min room temp	0	singlet
Aug 31 2023	23sep04a	23sep04a_00006sq_v02_00005hl_v01_00029en	10min room temp	0	doublet
Aug 31 2023	23sep04a	23sep04a_00006sq_v02_00005hl_v01_00002en	10min room temp	0	doublet
Aug 31 2023	23sep04a	23sep04a_00006sq_v02_00004hl_v01_00017en	10min room temp	0	doublet
Aug 31 2023	23sep04a	23sep04a_00006sq_v02_00004hl_v01_00017en	10min room temp	0	doublet
Aug 31 2023	23sep04a	23sep04a_00006sq_v02_00004hl_v01_00003en	10min room temp	0	singlet
Aug 31 2023	23sep04a	23sep04a_00006sq_v02_00003hl_v01_00033en	10min room temp	0	singlet
Aug 31 2023	23sep04a	23sep04a_00006sq_v02_00003hl_v01_00030en	10min room temp	0	doublet
Aug 31 2023	23sep04a	23sep04a_00006sq_v02_00003hl_v01_00023en	10min room temp	0	doublet
Aug 31 2023	23sep04a	23sep04a_00006sq_v02_00003hl_v01_00013en	10min room temp	0	singlet
Aug 31 2023	23sep04a	23sep04a_00006sq_v02_00003hl_v01_00005en	10min room temp	0	doublet
Aug 31 2023	23sep04a	23sep04a_00006sq_v02_00002hl_v01_00022en	10min room temp	0	singlet
Aug 31 2023	23sep04a	23sep04a_00006sq_v02_00002hl_v01_00011en	10min room temp	0	singlet
Aug 31 2023	23sep04a	23sep04a_00006sq_v02_00002hl_v01_00004en	10min room temp	0	singlet
Aug 31 2023	23sep04a	23sep04a_00005sq_v02_00005hl_v01_00005en	10min room temp	0	doublet
Aug 31 2023	23sep04a	23sep04a_00005sq_v02_00005hl_v01_00004en	10min room temp	0	doublet
Aug 31 2023	23sep04a	23sep04a_00005sq_v02_00004hl_v01_00017en	10min room temp	0	doublet
Aug 31 2023	23sep04a	23sep04a_00005sq_v02_00004hl_v01_00016en	10min room temp	0	singlet
Aug 31 2023	23sep04a	23sep04a_00005sq_v02_00004hl_v01_00005en	10min room temp	0	singlet
Aug 31 2023	23sep04a	23sep04a_00005sq_v02_00003hl_v01_00028en	10min room temp	0	doublet
Aug 31 2023	23sep04a	23sep04a_00005sq_v02_00003hl_v01_00015en	10min room temp	0	singlet
Aug 31 2023	23sep04a	23sep04a_00005sq_v02_00002hl_v01_00027en	10min room temp	0	singlet
Aug 31 2023	23sep04a	23sep04a_00005sq_v02_00002hl_v01_00011en	10min room temp	0	singlet
Aug 31 2023	23sep04a	23sep04a_00004sq_v02_00005hl_v01_00020en	10min room temp	0	doublet
Aug 31 2023	23sep04a	23sep04a_00004sq_v02_00004hl_v01_00013en	10min room temp	0	singlet
Aug 31 2023	23sep04a	23sep04a_00004sq_v02_00003hl_v01_00030en	10min room temp	0	doublet
Aug 31 2023	23sep04a	23sep04a_00004sq_v02_00002hl_v01_00026en	10min room temp	0	singlet
Aug 31 2023	23sep04a	23sep04a_00004sq_v02_00002hl_v01_00006en	10min room temp	0	doublet
Aug 31 2023	23sep04a	23sep04a_00003sq_v02_00003hl_v01_00002en	10min room temp	0	doublet
Aug 31 2023	23sep04a	23sep04a_00003sq_v02_00002hl_v01_00010en	10min room temp	0	doublet
Aug 31 2023	23sep04a	23sep04a_00003sq_v02_00002hl_v01_00008en	10min room temp	0	singlet
Aug 31 2023	23sep04a	23sep04a_00003sq_v02_00002hl_v01_00004en	10min room temp	0	doublet
Aug 31 2023	23sep04a	23sep04a_00003sq_v02_00002hl_v01_00002en	10min room temp	0	singlet
Aug 31 2023	23sep04a	23sep04a_00003sq_v02_00002hl_v01_00002en	10min room temp	0	singlet
Aug 31 2023	23sep04a	23sep04a_00002sq_v02_00005hl_v01_00027en	10min room temp	0	singlet
Aug 31 2023	23sep04a	23sep04a_00002sq_v02_00005hl_v01_00003en	10min room temp	0	doublet
Aug 31 2023	23sep04a	23sep04a_00002sq_v02_00004hl_v01_00016en	10min room temp	0	singlet
Aug 31 2023	23sep04a	23sep04a_00002sq_v02_00004hl_v01_00009en	10min room temp	0	doublet
Aug 31 2023	23sep04a	23sep04a_00002sq_v02_00003hl_v01_00021en	10min room temp	0	doublet
Aug 31 2023	23sep04a	23sep04a_00002sq_v02_00003hl_v01_00012en	10min room temp	0	singlet
Aug 31 2023	23sep04a	23sep04a_00002sq_v02_00002hl_v01_00029en	10min room temp	0	doublet
Aug 31 2023	23sep04a	23sep04a_00002sq_v02_00002hl_v01_00028en	10min room temp	0	singlet
Aug 31 2023	23sep04a	23sep04a_00002sq_v02_00002hl_v01_00027en	10min room temp	0	doublet
Aug 31 2023	23sep04a	23sep04a_00002sq_v02_00002hl_v01_00025en	10min room temp	0	singlet
Aug 31 2023	23sep04a	23sep04a_00002sq_v02_00002hl_v01_00023en	10min room temp	0	singlet
Aug 31 2023	23sep04a	23sep04a_00002sq_v02_00002hl_v01_00020en	10min room temp	0	doublet
Aug 31 2023	23sep04a	23sep04a_00002sq_v02_00002hl_v01_00003en	10min room temp	0	singlet
Aug 31 2023	23sep04a	23sep04a_00002sq_v02_00002hl_v01_00002en	10min room temp	0	doublet
Aug 31 2023	23sep04a	23sep04a_00001sq_v02_00005hl_v01_00012en	10min room temp	0	singlet
Aug 31 2023	23sep04a	23sep04a_00001sq_v02_00005hl_v01_00011en	10min room temp	0	singlet
Aug 31 2023	23sep04a	23sep04a_00001sq_v02_00004hl_v01_00021en	10min room temp	0	doublet
Aug 31 2023	23sep04a	23sep04a_00001sq_v02_00004hl_v01_00020en	10min room temp	0	doublet
Aug 31 2023	23sep04a	23sep04a_00001sq_v02_00004hl_v01_00007en	10min room temp	0	doublet
Aug 31 2023	23sep04a	23sep04a_00001sq_v02_00004hl_v01_00005en	10min room temp	0	singlet
Aug 31 2023	23sep04a	23sep04a_00001sq_v02_00003hl_v01_00021en	10min room temp	0	doublet
Aug 31 2023	23sep04a	23sep04a_00001sq_v02_00003hl_v01_00017en	10min room temp	0	doublet
Aug 31 2023	23sep04a	23sep04a_00001sq_v02_00003hl_v01_00015en	10min room temp	0	doublet
Aug 31 2023	23sep04a	23sep04a_00001sq_v02_00003hl_v01_00014en	10min room temp	0	doublet
Aug 31 2023	23sep04a	23sep04a_00001sq_v02_00002hl_v01_00020en	10min room temp	0	doublet
Aug 31 2023	23oct11a	23oct11a_00019sq_v02_00005hl_v01_00009en	10min room temp	500	singlet
Aug 31 2023	23oct11a	23oct11a_00019sq_v02_00004hl_v01_00008en	10min room temp	500	doublet
Aug 31 2023	23oct11a	23oct11a_00019sq_v02_00004hl_v01_00008en	10min room temp	500	doublet
Aug 31 2023	23oct11a	23oct11a_00019sq_v02_00004hl_v01_00004en	10min room temp	500	singlet
Aug 31 2023	23oct11a	23oct11a_00019sq_v02_00003hl_v01_00009en	10min room temp	500	singlet
Aug 31 2023	23oct11a	23oct11a_00019sq_v02_00003hl_v01_00005en	10min room temp	500	singlet
Aug 31 2023	23oct11a	23oct11a_00019sq_v02_00002hl_v01_00008en	10min room temp	500	doublet
Aug 31 2023	23oct11a	23oct11a_00018sq_v02_00005hl_v01_00011en	10min room temp	500	singlet
Aug 31 2023	23oct11a	23oct11a_00018sq_v02_00005hl_v01_00005en	10min room temp	500	singlet
Aug 31 2023	23oct11a	23oct11a_00018sq_v02_00004hl_v01_00011en	10min room temp	500	doublet
Aug 31 2023	23oct11a	23oct11a_00018sq_v02_00004hl_v01_00010en	10min room temp	500	doublet
Aug 31 2023	23oct11a	23oct11a_00018sq_v02_00004hl_v01_00005en	10min room temp	500	singlet
Aug 31 2023	23oct11a	23oct11a_00018sq_v02_00004hl_v01_00004en	10min room temp	500	singlet
Aug 31 2023	23oct11a	23oct11a_00018sq_v02_00004hl_v01_00003en	10min room temp	500	singlet
Aug 31 2023	23oct11a	23oct11a_00018sq_v02_00003hl_v01_00010en	10min room temp	500	singlet
Aug 31 2023	23oct11a	23oct11a_00018sq_v02_00003hl_v01_00008en	10min room temp	500	singlet
Aug 31 2023	23oct11a	23oct11a_00018sq_v02_00003hl_v01_00007en	10min room temp	500	doublet
Aug 31 2023	23oct11a	23oct11a_00018sq_v02_00003hl_v01_00005en	10min room temp	500	doublet
Aug 31 2023	23oct11a	23oct11a_00018sq_v02_00003hl_v01_00003en	10min room temp	500	singlet
Aug 31 2023	23oct11a	23oct11a_00018sq_v02_00002hl_v01_00010en	10min room temp	500	singlet
Aug 31 2023	23oct11a	23oct11a_00018sq_v02_00002hl_v01_00006en	10min room temp	500	doublet
Aug 31 2023	23oct11a	23oct11a_00017sq_v02_00004hl_v01_00015en	10min room temp	500	singlet
Aug 31 2023	23oct11a	23oct11a_00017sq_v02_00004hl_v01_00014en	10min room temp	500	singlet
Aug 31 2023	23oct11a	23oct11a_00017sq_v02_00004hl_v01_00010en	10min room temp	500	singlet
Aug 31 2023	23oct11a	23oct11a_00017sq_v02_00004hl_v01_00006en	10min room temp	500	singlet
Aug 31 2023	23oct11a	23oct11a_00017sq_v02_00004hl_v01_00002en	10min room temp	500	singlet
Aug 31 2023	23oct11a	23oct11a_00017sq_v02_00003hl_v01_00007en	10min room temp	500	singlet
Aug 31 2023	23oct11a	23oct11a_00017sq_v02_00003hl_v01_00006en	10min room temp	500	singlet
Aug 31 2023	23oct11a	23oct11a_00017sq_v02_00003hl_v01_00004en	10min room temp	500	singlet
Aug 31 2023	23oct11a	23oct11a_00017sq_v02_00002hl_v01_00006en	10min room temp	500	singlet
Aug 31 2023	23oct11a	23oct11a_00017sq_v02_00002hl_v01_00005en	10min room temp	500	singlet
Aug 31 2023	23oct11a	23oct11a_00016sq_v02_00005hl_v01_00007en	10min room temp	500	singlet
Aug 31 2023	23oct11a	23oct11a_00016sq_v02_00004hl_v01_00006en	10min room temp	500	singlet
Aug 31 2023	23oct11a	23oct11a_00016sq_v02_00003hl_v01_00012en	10min room temp	500	singlet
Aug 31 2023	23oct11a	23oct11a_00016sq_v02_00003hl_v01_00012en	10min room temp	500	singlet
Aug 31 2023	23oct11a	23oct11a_00016sq_v02_00003hl_v01_00011en	10min room temp	500	doublet
Aug 31 2023	23oct11a	23oct11a_00016sq_v02_00003hl_v01_00006en	10min room temp	500	doublet
Aug 31 2023	23oct11a	23oct11a_00016sq_v02_00002hl_v01_00010en	10min room temp	500	doublet
Aug 31 2023	23oct11a	23oct11a_00016sq_v02_00002hl_v01_00003en	10min room temp	500	singlet
Aug 31 2023	23oct11a	23oct11a_00016sq_v02_00002hl_v01_00002en	10min room temp	500	doublet
Aug 31 2023	23oct11a	23oct11a_00015sq_v02_00005hl_v01_00011en	10min room temp	500	doublet
Aug 31 2023	23oct11a	23oct11a_00015sq_v02_00005hl_v01_00009en	10min room temp	500	doublet
Aug 31 2023	23oct11a	23oct11a_00015sq_v02_00005hl_v01_00007en	10min room temp	500	singlet
Aug 31 2023	23oct11a	23oct11a_00015sq_v02_00005hl_v01_00005en	10min room temp	500	singlet
Aug 31 2023	23oct11a	23oct11a_00015sq_v02_00005hl_v01_00004en	10min room temp	500	singlet
Aug 31 2023	23oct11a	23oct11a_00015sq_v02_00004hl_v01_00005en	10min room temp	500	doublet
Aug 31 2023	23oct11a	23oct11a_00015sq_v02_00003hl_v01_00007en	10min room temp	500	singlet
Aug 31 2023	23oct11a	23oct11a_00015sq_v02_00002hl_v01_00011en	10min room temp	500	singlet
Aug 31 2023	23oct11a	23oct11a_00015sq_v02_00002hl_v01_00009en	10min room temp	500	singlet
Aug 31 2023	23oct11a	23oct11a_00015sq_v02_00002hl_v01_00006en	10min room temp	500	doublet
Aug 31 2023	23oct11a	23oct11a_00014sq_v02_00005hl_v01_00008en	10min room temp	500	singlet
Aug 31 2023	23oct11a	23oct11a_00014sq_v02_00004hl_v01_00003en	10min room temp	500	singlet
Aug 31 2023	23oct11a	23oct11a_00014sq_v02_00003hl_v01_00005en	10min room temp	500	singlet
Aug 31 2023	23oct11a	23oct11a_00014sq_v02_00002hl_v01_00005en	10min room temp	500	singlet
Aug 31 2023	23oct11a	23oct11a_00013sq_v02_00004hl_v01_00005en	10min room temp	500	singlet
Aug 31 2023	23oct11a	23oct11a_00013sq_v02_00004hl_v01_00002en	10min room temp	500	singlet
Aug 31 2023	23oct11a	23oct11a_00013sq_v02_00003hl_v01_00002en	10min room temp	500	doublet
Aug 31 2023	23oct11a	23oct11a_00013sq_v02_00002hl_v01_00005en	10min room temp	500	singlet
Aug 31 2023	23oct11a	23oct11a_00013sq_v02_00002hl_v01_00005en	10min room temp	500	singlet
Aug 31 2023	23oct11a	23oct11a_00013sq_v02_00002hl_v01_00004en	10min room temp	500	singlet
Aug 31 2023	23oct11a	23oct11a_00013sq_v02_00002hl_v01_00003en	10min room temp	500	singlet
Aug 31 2023	23oct11a	23oct11a_00004sq_v02_00005hl_v01_00007en	10min room temp	500	doublet
Aug 31 2023	23oct11a	23oct11a_00004sq_v02_00004hl_v01_00011en	10min room temp	500	doublet
Aug 31 2023	23oct11a	23oct11a_00004sq_v02_00004hl_v01_00010en	10min room temp	500	doublet
Aug 31 2023	23oct11a	23oct11a_00004sq_v02_00003hl_v01_00011en	10min room temp	500	doublet
Aug 31 2023	23oct11a	23oct11a_00004sq_v02_00003hl_v01_00010en	10min room temp	500	doublet
Aug 31 2023	23oct11a	23oct11a_00003sq_v02_00005hl_v01_00003en	10min room temp	500	singlet
Aug 31 2023	23oct11a	23oct11a_00003sq_v02_00004hl_v01_00010en	10min room temp	500	singlet
Aug 31 2023	23oct11a	23oct11a_00003sq_v02_00004hl_v01_00006en	10min room temp	500	singlet
Aug 31 2023	23oct11a	23oct11a_00003sq_v02_00003hl_v01_00014en	10min room temp	500	singlet
Aug 31 2023	23oct11a	23oct11a_00003sq_v02_00003hl_v01_00013en	10min room temp	500	singlet
Aug 31 2023	23oct11a	23oct11a_00003sq_v02_00003hl_v01_00002en	10min room temp	500	singlet
Aug 31 2023	23oct11a	23oct11a_00002sq_v02_00005hl_v01_00008en	10min room temp	500	singlet
Aug 31 2023	23oct11a	23oct11a_00002sq_v02_00005hl_v01_00007en	10min room temp	500	doublet
Aug 31 2023	23oct11a	23oct11a_00002sq_v02_00005hl_v01_00006en	10min room temp	500	singlet
Aug 31 2023	23oct11a	23oct11a_00002sq_v02_00004hl_v01_00004en	10min room temp	500	doublet
Aug 31 2023	23oct11a	23oct11a_00002sq_v02_00004hl_v01_00002en	10min room temp	500	singlet
Aug 31 2023	23oct11a	23oct11a_00002sq_v02_00003hl_v01_00012en	10min room temp	500	doublet
Aug 31 2023	23oct11a	23oct11a_00002sq_v02_00003hl_v01_00004en	10min room temp	500	singlet
Aug 31 2023	23oct11a	23oct11a_00002sq_v02_00002hl_v01_00008en	10min room temp	500	doublet
Aug 31 2023	23oct11a	23oct11a_00001sq_v02_00005hl_v01_00017en	10min room temp	500	singlet
Aug 31 2023	23oct11a	23oct11a_00001sq_v02_00005hl_v01_00017en	10min room temp	500	doublet
Aug 31 2023	23oct11a	23oct11a_00001sq_v02_00005hl_v01_00012en	10min room temp	500	singlet
Aug 31 2023	23oct11a	23oct11a_00001sq_v02_00005hl_v01_00006en	10min room temp	500	singlet
Aug 31 2023	23oct11a	23oct11a_00001sq_v02_00005hl_v01_00006en	10min room temp	500	singlet
Aug 31 2023	23oct11a	23oct11a_00001sq_v02_00004hl_v01_00017en	10min room temp	500	singlet
Aug 31 2023	23oct11a	23oct11a_00001sq_v02_00003hl_v02_00012en	10min room temp	500	singlet
Aug 31 2023	23oct11a	23oct11a_00001sq_v02_00003hl_v02_00011en	10min room temp	500	singlet
Aug 31 2023	23oct11a	23oct11a_00001sq_v02_00002hl_v01_00014en	10min room temp	500	singlet
Aug 31 2023	23oct11a	23oct11a_00001sq_v02_00002hl_v01_00013en	10min room temp	500	doublet
Aug 31 2023	23oct11a	23oct11a_00001sq_v02_00002hl_v01_00006en	10min room temp	500	singlet
