# Supplementary material for: Architecture of native kinetochores revealed by structural studies utilizing a thermophilic yeast
Source: Curr Biol. Author manuscript; Available in PMC 2024 Sep 11. (PMC11387133; doi:10.1016/j.cub.2024.07.036)
Supplement: supplemental data 3 [file NIHMS2018420-supplement-supplemental_data_3.xlsx]

## Sheet: Sheet1
imaging_session	Image identifier	interaction_region	Lattice_vs_tips
sept 15 2023	23sep15a_00012sq_v02_00002hl_v01_00009en	Compact hub	tip
sept 15 2023	23sep15a_00011sq_v02_00002hl_v01_00009en	multiple	lattice
sept 15 2023	23sep15a_00011sq_v02_00002hl_v01_00003en	multiple	tip
sept 15 2023	23sep15a_00010sq_v02_00004hl_v01_00011en	Brush tips	tip
sept 15 2023	23sep15a_00010sq_v02_00002hl_v01_00003en	Brush tips	tip
sept 15 2023	23sep15a_00009sq_v02_00005hl_v01_00007en	multiple	tip
sept 15 2023	23sep15a_00009sq_v02_00003hl_v01_00013en	Brush tips	tip
sept 15 2023	23sep15a_00008sq_v02_00004hl_v01_00023en	Brush tips	tip
sept 15 2023	23sep15a_00007sq_v02_00004hl_v01_00001fa	multiple	tip
sept 15 2023	23sep15a_00006sq_v02_00004hl_v01_00005en	Brush tips	tip
sept 15 2023	23sep15a_00006sq_v02_00002hl_v01_00012en	multiple	lattice
sept 15 2023	23sep15a_00005sq_v02_00003hl_v01_00016en	multiple	tip
sept 15 2023	23sep15a_00005sq_v02_00002hl_v01_00021en	multiple	both
sept 15 2023	23sep15a_00005sq_v02_00002hl_v01_00021en	Brush tips	lattice
sept 15 2023	23sep15a_00004sq_v02_00005hl_v01_00026en	multiple	lattice
sept 15 2023	23sep15a_00004sq_v02_00003hl_v01_00006en	Compact hub	tip
sept 15 2023	23sep15a_00004sq_v02_00002hl_v01_00022en	Brush tips	lattice
sept 15 2023	23sep15a_00002sq_v02_00005hl_v01_00008en	multiple	both
sept 15 2023	23sep15a_00002sq_v02_00003hl_v01_00018en	Brush tips	tip
sept 15 2023	23sep15a_00002sq_v02_00003hl_v01_00005en	multiple	both
may 17 2023	23may17a_00001sq_v02_00004hl_v01_00009en	Brush tips	lattice
Sept 19 2023	23sep19a_00013sq_v02_00006hl_v01_00009en	Brush tips	lattice
Sept 19 2023	23sep19a_00013sq_v02_00005hl_v01_00007en	multiple	lattice
Sept 19 2023	23sep19a_00013sq_v02_00004hl_v01_00013en	multiple	tip
Sept 19 2023	23sep19a_00013sq_v02_00003hl_v01_00010en	multiple	both
Sept 19 2023	23sep19a_00013sq_v02_00002hl_v01_00008en	Brush tips	lattice
Sept 19 2023	23sep19a_00012sq_v02_00002hl_v01_00006en	multiple	tip
Sept 19 2023	23sep19a_00011sq_v02_00005hl_v01_00003en	multiple	lattice
Sept 19 2023	23sep19a_00010sq_v02_00005hl_v01_00005en	Brush tips	tip
Sept 19 2023	23sep19a_00010sq_v02_00003hl_v01_00011en	Brush tips	tip
Sept 19 2023	23sep19a_00007sq_v02_00005hl_v01_00004en	Brush tips	lattice
Sept 19 2023	23sep19a_00007sq_v02_00002hl_v01_00011en	Brush tips	tip
Sept 19 2023	23sep19a_00007sq_v02_00002hl_v01_00009en	multiple	lattice
Sept 19 2023	23sep19a_00007sq_v02_00002hl_v01_00006en	multiple	tip
Sept 19 2023	23sep19a_00005sq_v02_00005hl_v01_00009en	handle	lattice
Sept 19 2023	23sep19a_00005sq_v02_00005hl_v01_00006en	Brush tips	lattice
Sept 19 2023	23sep19a_00004sq_v02_00004hl_v01_00006en	multiple	tip
Sept 19 2023	23sep19a_00003sq_v02_00003hl_v01_00014en	multiple	lattice
Sept 19 2023	23sep19a_00002sq_v02_00005hl_v01_00016en	multiple	lattice
Sept 19 2023	23sep19a_00002sq_v02_00002hl_v01_00012en	multiple	tip
Sept 19 2023	23sep19a_00002sq_v02_00002hl_v01_00006en	Brush tips	lattice
Sept 19 2023	23sep19a_00001sq_v03_00005hl_v01_00004en	Brush tips	lattice
Oct 28 2023	23oct28a_00013sq_v02_00005hl_v01_00014en	multiple	lattice
Oct 28 2023	23oct28a_00013sq_v02_00005hl_v01_00011en	multiple	both
Oct 28 2023	23oct28a_00013sq_v02_00004hl_v01_00012en	multiple	lattice
Oct 28 2023	23oct28a_00013sq_v02_00004hl_v01_00003en	Brush tips	tip
Oct 28 2023	23oct28a_00012sq_v02_00005hl_v01_00023en	multiple	lattice
Oct 28 2023	23oct28a_00012sq_v02_00005hl_v01_00023en	Brush tips	both
Oct 28 2023	23oct28a_00012sq_v02_00005hl_v01_00011en	multiple	both
Oct 28 2023	23oct28a_00012sq_v02_00004hl_v01_00009en	Brush tips	lattice
Oct 28 2023	23oct28a_00011sq_v02_00004hl_v01_00003en	multiple	lattice
Oct 28 2023	23oct28a_00010sq_v02_00003hl_v01_00006en	multiple	tip
Oct 28 2023	23oct28a_00009sq_v02_00004hl_v01_00022en	multiple	lattice
Oct 28 2023	23oct28a_00009sq_v02_00004hl_v01_00004en	Brush tips	lattice
Oct 28 2023	23oct28a_00009sq_v02_00004hl_v01_00004en	multiple	lattice
Oct 28 2023	23oct28a_00008sq_v02_00002hl_v01_00021en	Brush tips	both
Oct 28 2023	23oct28a_00007sq_v02_00003hl_v01_00006en	multiple	both
Oct 28 2023	23oct28a_00005sq_v02_00005hl_v01_00002en	multiple	lattice
Oct 28 2023	23oct28a_00005sq_v02_00004hl_v01_00004en	multiple	tip
Oct 28 2023	23oct28a_00005sq_v02_00002hl_v01_00015en	Brush tips	lattice
Oct 28 2023	23oct28a_00004sq_v02_00003hl_v01_00022en	multiple	both
Oct 28 2023	23oct28a_00004sq_v02_00003hl_v01_00019en	multiple	lattice
Oct 28 2023	23oct28a_00004sq_v02_00002hl_v01_00012en	Brush tips	lattice
Oct 28 2023	23oct28a_00003sq_v02_00004hl_v01_00010en	multiple	both
Oct 28 2023	23oct28a_00003sq_v02_00002hl_v01_00016en	Brush tips	lattice
Oct 28 2023	23oct28a_00002sq_v02_00005hl_v01_00008en	Brush tips	tip
Oct 28 2023	23oct28a_00002sq_v02_00003hl_v01_00013en	Brush tips	both
Oct 28 2023	23oct28a_00002sq_v02_00002hl_v01_00009en	multiple	lattice
Oct 27 2023	23oct27a_00013sq_v02_00004hl_v01_00008en	Compact hub	lattice
Oct 27 2023	23oct27a_00013sq_v02_00002hl_v01_00012en	multiple	lattice
Oct 27 2023	23oct27a_00011sq_v02_00003hl_v01_00003en	Brush tips	tip
Oct 27 2023	23oct27a_00011sq_v02_00002hl_v01_00018en	multiple	both
Oct 27 2023	23oct27a_00010sq_v02_00003hl_v01_00015en	multiple	lattice
Oct 27 2023	23oct27a_00009sq_v02_00002hl_v01_00006en	Compact hub	tip
Oct 27 2023	23oct27a_00008sq_v02_00005hl_v01_00009en	Brush tips	lattice
Oct 27 2023	23oct27a_00007sq_v02_00003hl_v01_00011en	Brush tips	lattice
Oct 27 2023	23oct27a_00007sq_v02_00002hl_v01_00004en	multiple	lattice
Oct 27 2023	23oct27a_00006sq_v02_00005hl_v01_00012en	multiple	both
Oct 27 2023	23oct27a_00006sq_v02_00004hl_v01_00002en	multiple	lattice
Oct 27 2023	23oct27a_00005sq_v02_00005hl_v01_00011en	multiple	lattice
Oct 27 2023	23oct27a_00005sq_v02_00005hl_v01_00006en	Brush tips	lattice
Oct 27 2023	23oct27a_00005sq_v02_00005hl_v01_00003en	multiple	lattice
Oct 27 2023	23oct27a_00005sq_v02_00004hl_v01_00023en	Brush tips	lattice
Oct 27 2023	23oct27a_00005sq_v02_00003hl_v01_00014en	Brush tips	tip
Oct 27 2023	23oct27a_00004sq_v02_00002hl_v01_00009en	multiple	lattice
Oct 27 2023	23oct27a_00003sq_v02_00005hl_v01_00006en	Brush tips	both
Oct 27 2023	23oct27a_00003sq_v02_00003hl_v01_00007en	Brush tips	tip
Oct 27 2023	23oct27a_00003sq_v02_00003hl_v01_00007en	multiple	tip
Oct 27 2023	23oct27a_00003sq_v02_00002hl_v01_00023en	Compact hub	tip
Oct 27 2023	23oct27a_00002sq_v02_00005hl_v01_00005en	multiple	both
Oct 27 2023	23oct27a_00001sq_v02_00005hl_v01_00005en	Brush tips	lattice
