# Supplementary material for: Architecture of native kinetochores revealed by structural studies utilizing a thermophilic yeast
Source: Curr Biol. Author manuscript; Available in PMC 2024 Sep 11. (PMC11387133; doi:10.1016/j.cub.2024.07.036)
Supplement: supplemental data 4 [file NIHMS2018420-supplement-supplemental_data_4.xlsx]

## Sheet: Sheet1
imaging_session	image title	Target	Gold S1	Gold S2	Gold S3	Gold S4	Gold S5	Gold S6	Gold S7	total gold
23jan26a	23jan26a_00010sq_v02_00005hl_v01_00016en	negative control (V5)	0	0	0	0	0	0	0	0
23jan26a	23jan26a_00010sq_v02_00005hl_v01_00008en	negative control (V5)	0	0	0	0	0	0	0	0
23jan26a	23jan26a_00010sq_v02_00005hl_v01_00003en	negative control (V5)	1	0	0	1	0	0	1	3
23jan26a	23jan26a_00010sq_v02_00004hl_v01_00021en	negative control (V5)	0	0	0	1	0	0	0	1
23jan26a	23jan26a_00010sq_v02_00004hl_v01_00019en	negative control (V5)	1	0	0	0	0	0	0	1
23jan26a	23jan26a_00010sq_v02_00004hl_v01_00015en	negative control (V5)	0	0	0	0	0	0	0	0
23jan26a	23jan26a_00010sq_v02_00004hl_v01_00015en	negative control (V5)	0	0	0	0	0	0	0	0
23jan26a	23jan26a_00010sq_v02_00003hl_v01_00018en	negative control (V5)	0	0	1	0	0	0	0	1
23jan26a	23jan26a_00010sq_v02_00003hl_v01_00011en	negative control (V5)	1	0	1	1	0	0	0	3
23jan26a	23jan26a_00010sq_v02_00003hl_v01_00010en	negative control (V5)	1	0	0	1	0	0	0	2
23jan26a	23jan26a_00010sq_v02_00003hl_v01_00009en	negative control (V5)	0	0	0	0	0	0	1	1
23jan26a	23jan26a_00010sq_v02_00002hl_v01_00006en	negative control (V5)	0	0	1	0	0	0	0	1
23jan26a	23jan26a_00010sq_v02_00002hl_v01_00006en	negative control (V5)	0	0	1	0	1	0	0	2
23jan26a	23jan26a_00010sq_v02_00002hl_v01_00006en	negative control (V5)	0	0	1	0	0	0	0	1
23jan26a	23jan26a_00009sq_v02_00005hl_v01_00005en	negative control (V5)	0	0	0	0	0	0	0	0
23jan26a	23jan26a_00009sq_v02_00005hl_v01_00005en	negative control (V5)	0	0	1	0	0	0	0	1
23jan26a	23jan26a_00009sq_v02_00005hl_v01_00004en	negative control (V5)	0	0	0	0	0	0	0	0
23jan26a	23jan26a_00009sq_v02_00005hl_v01_00003en	negative control (V5)	1	0	0	0	0	0	1	2
23jan26a	23jan26a_00009sq_v02_00005hl_v01_00002en	negative control (V5)	0	0	0	0	0	0	0	0
23jan26a	23jan26a_00009sq_v02_00005hl_v01_00002en	negative control (V5)	0	0	0	0	0	0	0	0
23jan26a	23jan26a_00009sq_v02_00004hl_v01_00010en	negative control (V5)	0	0	0	0	0	0	0	0
23jan26a	23jan26a_00009sq_v02_00004hl_v01_00010en	negative control (V5)	1	0	0	0	0	0	0	1
23jan26a	23jan26a_00009sq_v02_00004hl_v01_00008en	negative control (V5)	0	0	0	0	0	0	0	0
23jan26a	23jan26a_00009sq_v02_00003hl_v01_00018en	negative control (V5)	0	0	0	0	0	0	0	0
23jan26a	23jan26a_00009sq_v02_00003hl_v01_00013en	negative control (V5)	0	0	0	1	0	0	0	1
23jan26a	23jan26a_00009sq_v02_00003hl_v01_00012en	negative control (V5)	0	0	0	0	0	0	0	0
23jan26a	23jan26a_00009sq_v02_00003hl_v01_00003en	negative control (V5)	0	0	0	0	0	0	0	0
23jan26a	23jan26a_00009sq_v02_00003hl_v01_00003en	negative control (V5)	0	0	0	0	0	0	0	0
23jan26a	23jan26a_00009sq_v02_00003hl_v01_00003en	negative control (V5)	0	0	0	0	0	0	0	0
23jan26a	23jan26a_00009sq_v02_00002hl_v01_00021en	negative control (V5)	0	0	0	0	0	0	0	0
23jan26a	23jan26a_00009sq_v02_00002hl_v01_00013en	negative control (V5)	0	0	0	0	0	0	0	0
23jan26a	23jan26a_00009sq_v02_00002hl_v01_00009en	negative control (V5)	1	0	0	0	0	0	0	1
23jan26a	23jan26a_00009sq_v02_00002hl_v01_00008en	negative control (V5)	0	0	0	0	0	0	0	0
23jan26a	23jan26a_00009sq_v02_00002hl_v01_00004en	negative control (V5)	0	0	0	0	0	0	0	0
23jan26a	23jan26a_00008sq_v02_00005hl_v01_00013en	negative control (V5)	3	1	0	0	0	0	0	4
23jan26a	23jan26a_00008sq_v02_00005hl_v01_00008en	negative control (V5)	0	0	1	0	0	0	0	1
23jan26a	23jan26a_00008sq_v02_00005hl_v01_00005en	negative control (V5)	0	0	0	0	0	0	0	0
23jan26a	23jan26a_00008sq_v02_00005hl_v01_00001fa	negative control (V5)	0	0	0	0	0	0	0	0
23jan26a	23jan26a_00008sq_v02_00004hl_v01_00004en	negative control (V5)	0	0	0	0	0	0	0	0
23jan26a	23jan26a_00008sq_v02_00003hl_v01_00017en	negative control (V5)	0	0	0	0	0	0	0	0
23jan26a	23jan26a_00008sq_v02_00002hl_v01_00018en	negative control (V5)	0	0	0	0	0	0	0	0
23jan26a	23jan26a_00008sq_v02_00002hl_v01_00017en	negative control (V5)	1	0	0	0	0	0	0	1
23jan26a	23jan26a_00008sq_v02_00002hl_v01_00006en	negative control (V5)	0	0	1	0	0	0	0	1
23jan26a	23jan26a_00008sq_v02_00002hl_v01_00006en	negative control (V5)	0	0	0	0	0	0	0	0
23jan26a	23jan26a_00008sq_v02_00002hl_v01_00003en	negative control (V5)	0	0	0	0	0	0	0	0
23jan26a	23jan26a_00008sq_v02_00002hl_v01_00002en	negative control (V5)	0	0	0	0	0	0	0	0
23jan26a	23jan26a_00007sq_v02_00005hl_v01_00013en	negative control (V5)	1	0	1	0	0	0	0	2
23jan26a	23jan26a_00007sq_v02_00005hl_v01_00011en	negative control (V5)	1	0	0	0	0	0	0	1
23jan26a	23jan26a_00007sq_v02_00004hl_v01_00016en	negative control (V5)	0	0	0	0	0	0	0	0
23jan26a	23jan26a_00007sq_v02_00004hl_v01_00015en	negative control (V5)	0	0	0	0	0	0	0	0
23jan26a	23jan26a_00007sq_v02_00004hl_v01_00013en	negative control (V5)	0	0	0	0	0	0	0	0
23jan26a	23jan26a_00007sq_v02_00004hl_v01_00010en	negative control (V5)	0	0	0	0	0	0	0	0
23jan26a	23jan26a_00007sq_v02_00004hl_v01_00010en	negative control (V5)	0	0	0	0	0	0	0	0
23jan26a	23jan26a_00007sq_v02_00004hl_v01_00004en	negative control (V5)	0	0	0	0	0	0	0	0
23jan26a	23jan26a_00007sq_v02_00003hl_v01_00005en	negative control (V5)	0	1	0	0	0	0	0	1
23jan26a	23jan26a_00007sq_v02_00002hl_v01_00009en	negative control (V5)	0	0	0	0	0	0	0	0
23jan26a	23jan26a_00007sq_v02_00002hl_v01_00003en	negative control (V5)	0	0	0	0	0	0	0	0
23jan26a	23jan26a_00006sq_v02_00005hl_v01_00011en	negative control (V5)	0	0	1	0	0	0	0	1
23jan26a	23jan26a_00006sq_v02_00005hl_v01_00008en	negative control (V5)	0	2	0	0	0	0	0	2
23jan26a	23jan26a_00006sq_v02_00005hl_v01_00008en	negative control (V5)	0	0	2	0	0	0	0	2
23jan26a	23jan26a_00006sq_v02_00005hl_v01_00007en	negative control (V5)	0	0	0	0	0	0	0	0
23jan26a	23jan26a_00006sq_v02_00005hl_v01_00003en	negative control (V5)	1	0	1	0	0	0	0	2
23jan26a	23jan26a_00006sq_v02_00004hl_v01_00014en	negative control (V5)	0	0	0	0	0	0	0	0
23jan26a	23jan26a_00006sq_v02_00004hl_v01_00010en	negative control (V5)	0	0	0	0	0	0	0	0
23jan26a	23jan26a_00006sq_v02_00004hl_v01_00009en	negative control (V5)	0	0	0	0	0	0	0	0
23jan26a	23jan26a_00006sq_v02_00003hl_v01_00013en	negative control (V5)	0	0	0	0	0	0	0	0
23jan26a	23jan26a_00006sq_v02_00003hl_v01_00012en	negative control (V5)	1	0	0	0	0	0	0	1
23jan26a	23jan26a_00006sq_v02_00003hl_v01_00010en	negative control (V5)	0	0	0	0	0	0	0	0
23jan26a	23jan26a_00006sq_v02_00003hl_v01_00006en	negative control (V5)	0	0	0	0	0	0	0	0
23jan26a	23jan26a_00006sq_v02_00003hl_v01_00005en	negative control (V5)	0	0	0	0	0	0	0	0
23jan26a	23jan26a_00006sq_v02_00002hl_v01_00016en	negative control (V5)	0	0	0	0	0	0	0	0
23jan26a	23jan26a_00006sq_v02_00002hl_v01_00016en	negative control (V5)	0	0	0	0	0	0	0	0
23jan26a	23jan26a_00006sq_v02_00002hl_v01_00015en	negative control (V5)	0	0	0	0	0	0	0	0
23jan26a	23jan26a_00006sq_v02_00002hl_v01_00014en	negative control (V5)	0	0	0	1	0	0	0	1
23jan26a	23jan26a_00006sq_v02_00002hl_v01_00013en	negative control (V5)	0	0	0	0	0	0	0	0
23jan26a	23jan26a_00006sq_v02_00002hl_v01_00010en	negative control (V5)	1	0	0	0	0	0	0	1
23jan26a	23jan26a_00006sq_v02_00002hl_v01_00004en	negative control (V5)	0	0	0	0	0	0	0	0
23jan26a	23jan26a_00006sq_v02_00002hl_v01_00003en	negative control (V5)	1	0	0	0	0	0	0	1
23jan26a	23jan26a_00005sq_v02_00005hl_v01_00015en	negative control (V5)	0	0	0	0	0	0	0	0
23jan26a	23jan26a_00005sq_v02_00005hl_v01_00010en	negative control (V5)	0	0	0	0	0	0	0	0
23jan26a	23jan26a_00005sq_v02_00005hl_v01_00010en	negative control (V5)	0	1	0	0	0	0	0	1
23jan26a	23jan26a_00005sq_v02_00005hl_v01_00005en	negative control (V5)	0	0	0	0	0	0	0	0
23jan26a	23jan26a_00005sq_v02_00005hl_v01_00004en	negative control (V5)	0	0	0	0	0	0	3	3
23jan26a	23jan26a_00005sq_v02_00004hl_v01_00016en	negative control (V5)	0	0	0	0	0	0	0	0
23jan26a	23jan26a_00005sq_v02_00004hl_v01_00015en	negative control (V5)	0	0	0	0	0	0	0	0
23jan26a	23jan26a_00005sq_v02_00004hl_v01_00015en	negative control (V5)	0	0	0	0	0	0	0	0
23jan26a	23jan26a_00005sq_v02_00004hl_v01_00011en	negative control (V5)	0	0	0	0	0	0	0	0
23jan26a	23jan26a_00005sq_v02_00004hl_v01_00004en	negative control (V5)	0	0	0	0	0	0	0	0
23jan26a	23jan26a_00005sq_v02_00004hl_v01_00004en	negative control (V5)	0	0	0	0	0	0	0	0
23jan26a	23jan26a_00005sq_v02_00003hl_v01_00021en	negative control (V5)	0	0	0	0	0	0	0	0
23jan26a	23jan26a_00005sq_v02_00003hl_v01_00016en	negative control (V5)	0	1	0	0	0	0	0	1
23jan26a	23jan26a_00005sq_v02_00003hl_v01_00013en	negative control (V5)	0	0	0	0	0	0	0	0
23jan26a	23jan26a_00005sq_v02_00003hl_v01_00003en	negative control (V5)	0	0	0	0	0	0	0	0
23jan26a	23jan26a_00005sq_v02_00002hl_v01_00017en	negative control (V5)	0	0	0	0	0	0	0	0
23jan26a	23jan26a_00005sq_v02_00002hl_v01_00017en	negative control (V5)	0	1	0	0	0	0	0	1
23jan26a	23jan26a_00005sq_v02_00002hl_v01_00016en	negative control (V5)	0	0	0	0	0	0	0	0
23jan26a	23jan26a_00005sq_v02_00002hl_v01_00007en	negative control (V5)	0	0	0	0	0	0	0	0
23jan26a	23jan26a_00005sq_v02_00002hl_v01_00007en	negative control (V5)	0	0	0	0	0	0	0	0
23jan26a	23jan26a_00005sq_v02_00002hl_v01_00006en	negative control (V5)	0	0	0	0	0	0	0	0
23jan26a	23jan26a_00004sq_v02_00005hl_v01_00016en	negative control (V5)	0	0	1	0	0	0	0	1
23jan26a	23jan26a_00004sq_v02_00005hl_v01_00015en	negative control (V5)	0	0	0	0	0	0	0	0
23jan26a	23jan26a_00004sq_v02_00005hl_v01_00014en	negative control (V5)	0	0	0	0	0	0	0	0
23jan26a	23jan26a_00004sq_v02_00005hl_v01_00002en	negative control (V5)	1	0	0	0	0	0	0	1
23jan26a	23jan26a_00004sq_v02_00004hl_v01_00015en	negative control (V5)	0	0	0	0	0	0	0	0
23jan26a	23jan26a_00004sq_v02_00004hl_v01_00012en	negative control (V5)	0	0	0	1	0	0	0	1
23jan26a	23jan26a_00004sq_v02_00003hl_v01_00020en	negative control (V5)	1	0	0	0	0	0	0	1
23jan26a	23jan26a_00004sq_v02_00003hl_v01_00018en	negative control (V5)	0	0	0	0	0	0	0	0
23jan26a	23jan26a_00004sq_v02_00003hl_v01_00012en	negative control (V5)	0	1	0	0	0	0	0	1
23jan26a	23jan26a_00004sq_v02_00003hl_v01_00007en	negative control (V5)	0	0	0	0	0	0	0	0
23jan26a	23jan26a_00004sq_v02_00003hl_v01_00003en	negative control (V5)	0	0	0	0	0	0	0	0
23jan26a	23jan26a_00004sq_v02_00003hl_v01_00003en	negative control (V5)	0	0	0	0	0	0	0	0
23jan26a	23jan26a_00004sq_v02_00002hl_v01_00018en	negative control (V5)	0	0	0	1	0	0	0	1
23jan26a	23jan26a_00004sq_v02_00002hl_v01_00012en	negative control (V5)	0	0	0	0	0	0	0	0
23jan26a	23jan26a_00004sq_v02_00002hl_v01_00005en	negative control (V5)	0	0	0	0	0	0	0	0
23jan26a	23jan26a_00004sq_v02_00002hl_v01_00004en	negative control (V5)	0	0	1	0	0	0	0	1
23jan26a	23jan26a_00003sq_v02_00005hl_v01_00007en	negative control (V5)	0	2	0	0	0	0	0	2
23jan26a	23jan26a_00003sq_v02_00005hl_v01_00006en	negative control (V5)	0	0	0	0	0	0	0	0
23jan26a	23jan26a_00003sq_v02_00004hl_v01_00018en	negative control (V5)	1	0	0	0	0	0	0	1
23jan26a	23jan26a_00003sq_v02_00004hl_v01_00006en	negative control (V5)	0	0	0	0	0	0	0	0
23jan26a	23jan26a_00003sq_v02_00003hl_v01_00015en	negative control (V5)	0	0	1	0	0	0	0	1
23jan26a	23jan26a_00003sq_v02_00003hl_v01_00011en	negative control (V5)	0	0	0	0	0	0	0	0
23jan26a	23jan26a_00003sq_v02_00003hl_v01_00010en	negative control (V5)	0	0	0	0	0	0	0	0
23jan26a	23jan26a_00003sq_v02_00003hl_v01_00009en	negative control (V5)	0	0	0	0	0	0	0	0
23jan26a	23jan26a_00003sq_v02_00003hl_v01_00009en	negative control (V5)	0	0	0	0	0	0	0	0
23jan26a	23jan26a_00003sq_v02_00003hl_v01_00003en	negative control (V5)	0	0	2	0	0	0	0	2
23jan26a	23jan26a_00003sq_v02_00002hl_v01_00021en	negative control (V5)	0	0	0	0	0	0	0	0
23jan26a	23jan26a_00003sq_v02_00002hl_v01_00019en	negative control (V5)	0	0	0	0	0	0	0	0
23jan26a	23jan26a_00003sq_v02_00002hl_v01_00007en	negative control (V5)	0	0	0	0	0	0	0	0
23jan26a	23jan26a_00003sq_v02_00002hl_v01_00006en	negative control (V5)	1	0	0	0	0	0	0	1
23jan26a	23jan26a_00003sq_v02_00002hl_v01_00005en	negative control (V5)	2	0	0	0	0	0	0	2
23jan26a	23jan26a_00003sq_v02_00002hl_v01_00004en	negative control (V5)	0	0	0	1	0	0	0	1
23jan26a	23jan26a_00002sq_v02_00003hl_v01_00018en	negative control (V5)	0	0	0	0	0	0	0	0
23jan26a	23jan26a_00002sq_v02_00003hl_v01_00004en	negative control (V5)	0	0	0	0	0	0	0	0
23jan26a	23jan26a_00001sq_v02_00005hl_v01_00006en	negative control (V5)	0	0	1	0	0	0	0	1
23jan26a	23jan26a_00001sq_v02_00004hl_v01_00016en	negative control (V5)	0	0	0	0	0	0	0	0
23jan26a	23jan26a_00001sq_v02_00004hl_v01_00016en	negative control (V5)	0	0	0	0	0	0	0	0
23jan26a	23jan26a_00001sq_v02_00004hl_v01_00004en	negative control (V5)	1	0	0	0	0	0	0	1
23jan26a	23jan26a_00001sq_v02_00003hl_v01_00017en	negative control (V5)	0	0	0	0	0	0	0	0
23jan26a	23jan26a_00001sq_v02_00003hl_v01_00015en	negative control (V5)	0	1	0	0	0	0	0	1
23jan26a	23jan26a_00001sq_v02_00003hl_v01_00013en	negative control (V5)	1	0	0	0	0	0	0	1
23jan26a	23jan26a_00001sq_v02_00003hl_v01_00008en	negative control (V5)	0	0	0	0	0	0	0	0
23jan26a	23jan26a_00001sq_v02_00003hl_v01_00006en	negative control (V5)	0	0	0	0	0	0	0	0
23jan26a	23jan26a_00001sq_v02_00003hl_v01_00006en	negative control (V5)	0	0	0	0	0	0	0	0
23jan26a	23jan26a_00001sq_v02_00003hl_v01_00005en	negative control (V5)	0	0	1	1	0	0	0	2
23jan26a	23jan26a_00001sq_v02_00002hl_v02_00016en	negative control (V5)	0	0	0	0	0	0	0	0
23jan26a	23jan26a_00001sq_v02_00002hl_v02_00010en	negative control (V5)	0	0	0	0	0	0	0	0
23jan26a	23jan26a_00001sq_v02_00002hl_v02_00005en	negative control (V5)	0	2	0	0	0	0	0	2
23feb22a	23feb22a_00010sq_v02_00005hl_v01_00008en	Ndc80-V5	0	0	0	0	0	0	0	0
23feb22a	23feb22a_00010sq_v02_00004hl_v01_00007en	Ndc80-V5	0	0	0	0	0	0	0	0
23feb22a	23feb22a_00009sq_v02_00005hl_v01_00010en.	Ndc80-V5	0	0	0	0	0	0	0	0
23feb22a	23feb22a_00009sq_v02_00004hl_v01_00010en	Ndc80-V5	2	0	0	0	0	0	0	2
23feb22a	23feb22a_00009sq_v02_00004hl_v01_00008en	Ndc80-V5	0	0	0	0	0	0	0	0
23feb22a	23feb22a_00007sq_v02_00005hl_v01_00002en	Ndc80-V5	2	0	0	0	0	0	0	2
23feb22a	23feb22a_00007sq_v02_00003hl_v01_00007en	Ndc80-V5	1	0	0	0	0	0	0	1
23feb22a	23feb22a_00007sq_v02_00003hl_v01_00004en	Ndc80-V5	1	0	0	0	0	0	1	2
23feb22a	23feb22a_00006sq_v02_00005hl_v01_00002en	Ndc80-V5	0	0	1	0	0	0	0	1
23feb22a	23feb22a_00006sq_v02_00003hl_v01_00015en	Ndc80-V5	1	0	0	0	0	0	0	1
23feb22a	23feb22a_00005sq_v02_00005hl_v01_00013en	Ndc80-V5	1	0	0	0	0	0	0	1
23feb22a	23feb22a_00005sq_v02_00004hl_v01_00018en	Ndc80-V5	0	0	0	0	0	0	0	0
23feb22a	23feb22a_00005sq_v02_00004hl_v01_00008en	Ndc80-V5	1	0	0	1	0	0	0	2
23feb22a	23feb22a_00005sq_v02_00003hl_v01_00014en	Ndc80-V5	0	1	1	0	0	0	0	2
23feb22a	23feb22a_00005sq_v02_00003hl_v01_00012en	Ndc80-V5	1	0	0	0	0	0	0	1
23feb22a	23feb22a_00005sq_v02_00002hl_v01_00010en	Ndc80-V5	0	3	0	0	0	0	2	5
23feb22a	23feb22a_00002sq_v03_00005hl_v01_00011en	Ndc80-V5	2	0	0	0	0	0	0	2
23feb22a	23feb22a_00002sq_v03_00002hl_v01_00008en	Ndc80-V5	0	0	0	0	0	0	0	0
23feb22a	23feb22a_00001sq_v03_00002hl_v01_00007en	Ndc80-V5	2	0	0	1	0	0	1	4
23apr19c	23apr19c_00011sq_v02_00003hl_v01_00027en	Ndc80-V5	0	3	0	0	0	0	0	3
23apr19c	23apr19c_00011sq_v02_00003hl_v01_00018en	Ndc80-V5	0	0	0	1	0	0	0	1
23apr19c	23apr19c_00011sq_v02_00003hl_v01_00017en	Ndc80-V5	1	0	0	0	0	0	0	1
23apr19c	23apr19c_00011sq_v02_00003hl_v01_00014en	Ndc80-V5	0	1	3	0	0	0	0	4
23apr19c	23apr19c_00011sq_v02_00003hl_v01_00007en	Ndc80-V5	2	0	1	0	0	0	0	3
23apr19c	23apr19c_00011sq_v02_00002hl_v01_00020en	Ndc80-V5	1	0	0	0	0	0	0	1
23apr19c	23apr19c_00011sq_v02_00002hl_v01_00015en	Ndc80-V5	0	0	0	0	0	0	0	0
23apr19c	23apr19c_00011sq_v02_00002hl_v01_00012en	Ndc80-V5	0	0	0	0	0	0	0	0
23apr19c	23apr19c_00011sq_v02_00002hl_v01_00011en	Ndc80-V5	0	0	0	0	0	0	0	0
23apr19c	23apr19c_00011sq_v02_00002hl_v01_00008en	Ndc80-V5	0	0	0	0	0	0	0	0
23apr19c	23apr19c_00010sq_v02_00005hl_v01_00010en	Ndc80-V5	0	0	0	0	0	0	0	0
23apr19c	23apr19c_00010sq_v02_00003hl_v01_00021en	Ndc80-V5	0	0	0	0	0	0	0	0
23apr19c	23apr19c_00010sq_v02_00003hl_v01_00019en	Ndc80-V5	0	1	1	0	0	0	0	2
23apr19c	23apr19c_00010sq_v02_00003hl_v01_00009en	Ndc80-V5	1	0	0	0	0	0	0	1
23apr19c	23apr19c_00010sq_v02_00002hl_v02_00015en	Ndc80-V5	5	2	0	0	0	0	0	7
23apr19c	23apr19c_00010sq_v02_00002hl_v02_00008en	Ndc80-V5	3	0	0	0	0	1	0	4
23apr19c	23apr19c_00009sq_v02_00004hl_v01_00009en	Ndc80-V5	1	0	0	0	0	0	0	1
23apr19c	23apr19c_00009sq_v02_00004hl_v01_00008en	Ndc80-V5	1	0	0	0	0	0	1	2
23apr19c	23apr19c_00009sq_v02_00004hl_v01_00007en	Ndc80-V5	0	1	0	0	0	0	0	1
23apr19c	23apr19c_00009sq_v02_00004hl_v01_00004en	Ndc80-V5	1	0	0	0	0	0	0	1
23apr19c	23apr19c_00009sq_v02_00004hl_v01_00004en	Ndc80-V5	0	0	0	0	0	0	0	0
23apr19c	23apr19c_00009sq_v02_00004hl_v01_00003en	Ndc80-V5	0	0	1	0	0	0	0	1
23apr19c	23apr19c_00009sq_v02_00003hl_v01_00019en	Ndc80-V5	0	0	0	0	0	0	0	0
23apr19c	23apr19c_00009sq_v02_00003hl_v01_00008en	Ndc80-V5	0	0	1	0	0	0	0	1
23apr19c	23apr19c_00009sq_v02_00002hl_v01_00016en.	Ndc80-V5	0	0	1	0	0	0	0	1
23apr19c	23apr19c_00009sq_v02_00002hl_v01_00010en	Ndc80-V5	0	1	0	0	0	0	0	1
23apr19c	23apr19c_00009sq_v02_00002hl_v01_00006en	Ndc80-V5	0	0	0	0	0	0	0	0
23apr19c	23apr19c_00008sq_v02_00005hl_v01_00007en	Ndc80-V5	0	0	0	0	0	0	0	0
23apr19c	23apr19c_00008sq_v02_00005hl_v01_00005en	Ndc80-V5	0	0	0	0	0	0	0	0
23apr19c	23apr19c_00008sq_v02_00005hl_v01_00002en	Ndc80-V5	2	0	0	0	0	0	0	2
23apr19c	23apr19c_00008sq_v02_00004hl_v01_00014en	Ndc80-V5	3	2	0	0	0	0	0	5
23apr19c	23apr19c_00008sq_v02_00004hl_v01_00002en	Ndc80-V5	1	0	0	0	0	0	0	1
23apr19c	23apr19c_00008sq_v02_00003hl_v01_00008en	Ndc80-V5	1	0	0	0	0	0	0	1
23apr19c	23apr19c_00008sq_v02_00003hl_v01_00007en	Ndc80-V5	0	0	0	0	0	0	0	0
23apr19c	23apr19c_00008sq_v02_00002hl_v02_00008en	Ndc80-V5	2	0	0	0	0	0	0	2
23apr19c	23apr19c_00008sq_v02_00002hl_v02_00005en	Ndc80-V5	0	0	0	0	0	0	0	0
23apr19c	23apr19c_00007sq_v02_00005hl_v01_00010en	Ndc80-V5	0	0	0	0	0	0	0	0
23apr19c	23apr19c_00007sq_v02_00005hl_v01_00003en	Ndc80-V5	0	0	0	0	0	0	0	0
23apr19c	23apr19c_00007sq_v02_00003hl_v01_00025en	Ndc80-V5	0	0	0	0	0	0	0	0
23apr19c	23apr19c_00007sq_v02_00003hl_v01_00017en	Ndc80-V5	0	0	0	1	0	0	0	1
23apr19c	23apr19c_00007sq_v02_00003hl_v01_00017en	Ndc80-V5	2	0	0	0	0	0	0	2
23apr19c	23apr19c_00007sq_v02_00003hl_v01_00006en	Ndc80-V5	0	0	0	0	0	0	0	0
23apr19c	23apr19c_00007sq_v02_00002hl_v01_00024en	Ndc80-V5	0	0	0	0	0	0	0	0
23apr19c	23apr19c_00006sq_v02_00004hl_v01_00018en	Ndc80-V5	0	0	0	0	0	0	0	0
23apr19c	23apr19c_00006sq_v02_00004hl_v01_00015en	Ndc80-V5	0	0	0	0	0	0	0	0
23apr19c	23apr19c_00006sq_v02_00004hl_v01_00010en	Ndc80-V5	1	0	0	0	0	0	0	1
23apr19c	23apr19c_00006sq_v02_00004hl_v01_00001fa	Ndc80-V5	0	0	0	0	0	0	0	0
23apr19c	23apr19c_00006sq_v02_00003hl_v01_00009en	Ndc80-V5	1	0	0	0	1	0	0	2
23apr19c	23apr19c_00005sq_v02_00004hl_v01_00007en	Ndc80-V5	0	1	0	0	0	0	0	1
23apr19c	23apr19c_00005sq_v02_00004hl_v01_00003en	Ndc80-V5	0	0	0	0	0	0	0	0
23apr19c	23apr19c_00005sq_v02_00003hl_v01_00019en	Ndc80-V5	3	0	0	0	0	0	0	3
23apr19c	23apr19c_00005sq_v02_00003hl_v01_00018en	Ndc80-V5	1	0	0	0	0	0	0	1
23apr19c	23apr19c_00005sq_v02_00003hl_v01_00014en	Ndc80-V5	0	0	0	0	0	0	0	0
23apr19c	23apr19c_00005sq_v02_00003hl_v01_00014en	Ndc80-V5	1	0	0	0	0	0	0	1
23apr19c	23apr19c_00005sq_v02_00003hl_v01_00013en	Ndc80-V5	1	0	0	0	0	0	1	2
23apr19c	23apr19c_00005sq_v02_00003hl_v01_00013en	Ndc80-V5	0	0	0	0	0	0	0	0
23apr19c	23apr19c_00005sq_v02_00003hl_v01_00012en	Ndc80-V5	1	0	0	0	0	0	0	1
23apr19c	23apr19c_00005sq_v02_00003hl_v01_00012en	Ndc80-V5	0	0	0	0	0	0	0	0
23apr19c	23apr19c_00005sq_v02_00003hl_v01_00009en	Ndc80-V5	0	0	0	0	0	0	0	0
23apr19c	23apr19c_00005sq_v02_00003hl_v01_00008en	Ndc80-V5	1	0	0	0	0	0	1	2
23apr19c	23apr19c_00005sq_v02_00003hl_v01_00008en	Ndc80-V5	0	0	0	0	0	0	0	0
23apr19c	23apr19c_00004sq_v02_00005hl_v01_00023en	Ndc80-V5	5	0	0	0	0	0	0	5
23apr19c	23apr19c_00004sq_v02_00005hl_v01_00022en	Ndc80-V5	0	0	0	0	0	0	0	0
23apr19c	23apr19c_00004sq_v02_00005hl_v01_00016en	Ndc80-V5	1	0	0	1	0	0	0	2
23apr19c	23apr19c_00004sq_v02_00004hl_v01_00017en	Ndc80-V5	0	0	0	0	0	0	0	0
23apr19c	23apr19c_00004sq_v02_00004hl_v01_00015en	Ndc80-V5	1	0	0	0	0	0	0	1
23apr19c	23apr19c_00004sq_v02_00004hl_v01_00003en	Ndc80-V5	1	0	0	0	0	0	0	1
23apr19c	23apr19c_00004sq_v02_00004hl_v01_00002en	Ndc80-V5	0	0	0	0	0	0	0	0
23apr19c	23apr19c_00004sq_v02_00003hl_v01_00015en	Ndc80-V5	2	0	0	1	0	0	0	3
23apr19c	23apr19c_00004sq_v02_00003hl_v01_00013en	Ndc80-V5	0	0	0	0	0	0	0	0
23apr19c	23apr19c_00004sq_v02_00003hl_v01_00010en	Ndc80-V5	2	0	1	0	0	0	0	3
23apr19c	23apr19c_00004sq_v02_00003hl_v01_00005en	Ndc80-V5	0	0	1	0	0	0	0	1
23apr19c	23apr19c_00004sq_v02_00003hl_v01_00004en	Ndc80-V5	2	0	0	0	0	0	0	2
23apr19c	23apr19c_00004sq_v02_00003hl_v01_00003en	Ndc80-V5	1	0	0	0	0	0	0	1
23apr19c	23apr19c_00004sq_v02_00002hl_v02_00013en	Ndc80-V5	1	0	0	0	0	0	0	1
23apr19c	23apr19c_00004sq_v02_00002hl_v02_00011en	Ndc80-V5	0	0	0	0	0	0	0	0
23apr19c	23apr19c_00004sq_v02_00002hl_v02_00002en	Ndc80-V5	1	0	0	0	0	0	0	1
23apr19c	23apr19c_00003sq_v02_00004hl_v01_00015en	Ndc80-V5	1	0	0	0	0	0	0	1
23apr19c	23apr19c_00003sq_v02_00004hl_v01_00010en	Ndc80-V5	0	0	0	0	0	0	0	0
23apr19c	23apr19c_00003sq_v02_00004hl_v01_00007en	Ndc80-V5	2	0	0	0	1	0	0	3
23apr19c	23apr19c_00003sq_v02_00003hl_v01_00013en	Ndc80-V5	1	0	0	0	0	0	0	1
23apr19c	23apr19c_00003sq_v02_00002hl_v01_00008en	Ndc80-V5	0	0	0	0	0	0	0	0
23apr19c	23apr19c_00002sq_v02_00004hl_v01_00010en	Ndc80-V5	0	1	0	0	0	0	0	1
23apr19c	23apr19c_00002sq_v02_00004hl_v01_00008en	Ndc80-V5	5	2	1	3	0	0	0	11
23apr19c	23apr19c_00002sq_v02_00004hl_v01_00003en	Ndc80-V5	2	0	0	0	0	0	0	2
23apr19c	23apr19c_00002sq_v02_00003hl_v01_00012en	Ndc80-V5	0	0	0	0	0	0	0	0
23apr19c	23apr19c_00002sq_v02_00002hl_v01_00020en	Ndc80-V5	1	0	0	0	0	0	1	2
23apr19c	23apr19c_00002sq_v02_00002hl_v01_00018en	Ndc80-V5	0	1	0	0	0	0	0	1
23apr19c	23apr19c_00002sq_v02_00002hl_v01_00015en	Ndc80-V5	1	0	0	0	0	3	0	4
23apr19c	23apr19c_00002sq_v02_00002hl_v01_00013en	Ndc80-V5	1	1	0	0	0	0	0	2
23apr19c	23apr19c_00001sq_v03_00005hl_v01_00012en	Ndc80-V5	0	0	0	0	0	0	0	0
23apr19c	23apr19c_00001sq_v02_00004hl_v01_00020en	Ndc80-V5	0	1	0	1	0	0	0	2
23apr19c	23apr19c_00001sq_v02_00004hl_v01_00020en	Ndc80-V5	1	0	0	0	0	0	0	1
23apr19c	23apr19c_00001sq_v02_00004hl_v01_00019en	Ndc80-V5	3	0	0	0	0	0	0	3
23apr19c	23apr19c_00001sq_v02_00004hl_v01_00017en	Ndc80-V5	1	0	2	0	0	0	0	3
23apr19c	23apr19c_00001sq_v02_00004hl_v01_00014en	Ndc80-V5	1	0	1	0	0	0	0	2
23apr19c	23apr19c_00001sq_v02_00004hl_v01_00014en	Ndc80-V5	1	1	1	0	0	0	0	3
23apr19c	23apr19c_00001sq_v02_00004hl_v01_00010en	Ndc80-V5	1	0	0	0	0	0	0	1
23apr19c	23apr19c_00001sq_v02_00004hl_v01_00010en	Ndc80-V5	1	0	0	0	1	0	0	2
23apr19c	23apr19c_00001sq_v02_00004hl_v01_00008en	Ndc80-V5	1	0	0	0	0	0	1	2
23apr19c	23apr19c_00001sq_v02_00004hl_v01_00002en	Ndc80-V5	0	0	1	0	0	0	0	1
23apr19c	23apr19c_00001sq_v02_00003hl_v01_00008en	Ndc80-V5	0	0	0	0	0	0	0	0
23apr19c	23apr19c_00001sq_v02_00002hl_v01_00011en	Ndc80-V5	0	0	0	0	0	0	0	0
23apr19c	23apr19c_00001sq_v02_00002hl_v01_00010en	Ndc80-V5	1	0	1	1	0	0	0	3
23apr19c	23apr19c_00001sq_v02_00002hl_v01_00002en	Ndc80-V5	3	0	0	0	0	1	0	4
20mar05a	2C_0065	negative control (V5)	0	0	0	0	0	0	0	0
20mar05a	2C_0074	negative control (V5)	0	0	0	0	0	0	0	0
20mar05a	2C_0066	negative control (V5)	0	0	0	0	0	0	0	0
20mar05a	2C_0073	negative control (V5)	0	0	0	0	0	0	0	0
20mar05a	2C_0072	negative control (V5)	0	0	0	0	0	0	0	0
20mar05a	2C_0067	negative control (V5)	0	0	0	0	0	0	0	0
20mar05a	2C_0063	negative control (V5)	1	0	0	0	0	0	0	1
20mar05a	2C_0057	negative control (V5)	0	0	0	0	0	0	0	0
20mar05a	2C_0076	negative control (V5)	0	3	0	0	0	0	0	3
20mar05a	2C_0071	negative control (V5)	0	0	0	0	0	0	0	0
20mar05a	2C_0070	negative control (V5)	0	0	0	0	0	0	0	0
20mar05a	2C_0081	negative control (V5)	0	0	0	0	0	0	0	0
20mar05a	2C_0080	negative control (V5)	0	0	0	0	0	0	0	0
20mar05a	2C_0069	negative control (V5)	0	0	0	0	0	0	0	0
23may19a	23may19a_00001sq_v03_00004hl_v01_00007en	negative control (V5)	0	0	0	0	0	0	0	0
23may19a	23may19a_00001sq_v03_00004hl_v01_00023en	negative control (V5)	0	0	0	0	0	0	0	0
23may19a	23may19a_00001sq_v03_00005hl_v01_00003en	negative control (V5)	1	0	0	0	0	0	0	1
23may19a	23may19a_00004sq_v02_00004hl_v01_00002en	negative control (V5)	0	0	0	0	0	0	0	0
23may19a	23may19a_00005sq_v02_00003hl_v01_00015en	negative control (V5)	0	0	0	0	0	0	0	0
23may19a	23may19a_00006sq_v02_00004hl_v01_00009en	negative control (V5)	0	0	0	0	0	0	0	0
23may19a	23may19a_00006sq_v02_00004hl_v01_00009en	negative control (V5)	0	0	0	0	0	0	0	0
23may19a	23may19a_00007sq_v02_00005hl_v01_00014en	negative control (V5)	1	0	1	1	0	0	0	3
23feb28a	23feb28a_00010sq_v02_00005hl_v01_00009en	Ndc80-V5	1	0	0	0	0	0	0	1
23feb28a	23feb28a_00010sq_v02_00004hl_v01_00012en	Ndc80-V5	1	0	0	1	0	0	0	2
23feb28a	23feb28a_00010sq_v02_00002hl_v01_00010en	Ndc80-V5	3	0	0	0	0	0	0	3
23feb28a	23feb28a_00009sq_v02_00004hl_v01_00023en	Ndc80-V5	2	0	0	0	0	0	0	2
23feb28a	23feb28a_00009sq_v02_00004hl_v01_00014en	Ndc80-V5	0	0	0	0	0	0	0	0
23feb28a	23feb28a_00009sq_v02_00003hl_v01_00014en	Ndc80-V5	0	1	0	0	0	0	0	1
23feb28a	23feb28a_00008sq_v02_00004hl_v01_00011en	Ndc80-V5	1	0	0	0	0	0	0	1
23feb28a	23feb28a_00008sq_v02_00003hl_v01_00013en	Ndc80-V5	1	1	0	0	0	0	0	2
23feb28a	23feb28a_00008sq_v02_00003hl_v01_00005en	Ndc80-V5	0	0	0	0	0	0	0	0
23feb28a	23feb28a_00007sq_v02_00005hl_v01_00010en	Ndc80-V5	0	0	0	0	0	0	0	0
23feb28a	23feb28a_00007sq_v02_00002hl_v01_00019en	Ndc80-V5	3	0	0	0	0	0	0	3
23feb28a	23feb28a_00006sq_v02_00005hl_v01_00002en	Ndc80-V5	1	0	0	0	0	0	0	1
23feb28a	23feb28a_00006sq_v02_00003hl_v01_00009en	Ndc80-V5	0	0	0	0	0	0	0	0
23feb28a	23feb28a_00006sq_v02_00002hl_v01_00017en	Ndc80-V5	0	0	0	0	0	0	0	0
23feb28a	23feb28a_00006sq_v02_00002hl_v01_00016en	Ndc80-V5	1	0	0	0	0	0	0	1
23feb28a	23feb28a_00003sq_v02_00003hl_v01_00005en	Ndc80-V5	0	0	0	0	0	0	0	0
23feb28a	23feb28a_00003sq_v02_00003hl_v01_00002en	Ndc80-V5	0	0	0	0	0	0	0	0
23feb28a	23feb28a_00002sq_v02_00005hl_v01_00011en	Ndc80-V5	1	0	0	0	0	0	0	1
23feb28a	23feb28a_00002sq_v02_00004hl_v01_00010en	Ndc80-V5	1	0	0	0	0	0	0	1
23feb28a	23feb28a_00002sq_v02_00002hl_v01_00018en	Ndc80-V5	1	0	0	0	0	0	0	1
