# Supplementary material for: Architecture of native kinetochores revealed by structural studies utilizing a thermophilic yeast
Source: Curr Biol. Author manuscript; Available in PMC 2024 Sep 11. (PMC11387133; doi:10.1016/j.cub.2024.07.036)
Supplement: supplemental data 5 [file NIHMS2018420-supplement-supplemental_data_5.xlsx]

## Sheet: Sheet1
Imaging session	Tomogram identifier	s1l	s2l	s3l	s4l	s1w	s2w	s3w	s4w
Jan 9 2023	Box1-No1_79	22.45	33.3734	61.5832	113.172	160.453	102.778	95.7744	37.6913
Jan 9 2023	Box1-No1-80	51.0797	38.6191	62.6801	140.692	211.38	130.642	89.1066	30.338
Jan 9 2023	Box1-No1-81	43.5887	32.9777	54.0924	84.6787	121.414	76.0646	76.5589	42.7689
Jan 9 2023	Box1-No1-82	39.4516	27.4667	44.4196	111.955	127.331	80.7425	93.5483	40.9528
Jan 9 2023	Box1-No1-82	36.7717	13.0175	36.8819	NaN	80.0496	59.7605	113.284	NaN
Jan 9 2023	Box1-No1-84	45.8342	37.5833	50.2204	109.369	163.45	100.752	101.715	40.0357
Jan 9 2023	Box1-No1-85	45.4144	33.258	48.1075	65.0874	142.62	79.5332	104.285	47.3659
Jan 9 2023	Box1-No1-86	37.3976	26.4989	52.259	148.336	114.243	78.0528	95.5006	44.2887
Jan 9 2023	Box1-No1-86	33.4494	28.4628	45.8342	NaN	125.508	74.9502	90.4447	NaN
Jan 9 2023	Box1-No1-87	42.4009	35.8504	27.9484	121.061	136.35	101.715	81.4937	57.4937
Jan 9 2023	Box1-No1-87	20.0396	18.283	46.3754	NaN	89.1587	53.4883	70.0598	NaN
Jan 9 2023	Box1-No1-87	46.7741	21.8143	47.3291	116.118	124.118	105.403	105.891	43.2144
Jan 9 2023	Box1-No1-87	52.159	67.6236	42.3325	NaN	118.526	92.2364	113.632	NaN
Jan 9 2023	Box1-No1-87	28.2787	21.221	47.5127	81.6005	85.7682	53.2272	73.1476	27.4667
Jan 9 2023	Box1-No1-88	48.7188	31.4094	41.9192	99.5229	137.966	96.5161	158.17	45.7328
Jan 9 2023	Box1-No1-88	37.8909	28.0314	56.6189	NaN	160.208	73.4564	86.8574	NaN
Jan 9 2023	Box1-No1-89	41.4458	35.6823	41.836	115.274	70.6783	62.2713	76.9219	27.4667
Jan 9 2023	Box1-No1-89	29.7976	47.8171	43.1203	NaN	108.356	66.1486	87.0243	NaN
Jan 9 2023	Box1-No1-92	47.3291	28.0107	26.0572	91.3258	93.2749	45.3121	66.9336	33.829
Jan 9 2023	Box1-No1-92	38.6191	26.9333	59.2925		224.318	139.721	120.319	NaN
Jan 9 2023	Box1-No1-93	35.1745	44.3673	48.1798	112.296	102.159	59.2925	76.6801	50.7377
Jan 9 2023	Box1-No1-93	40.2525	42.5103	46.9351	115.832	145.232	85.5446	86.6299	29.1677
Jan 9 2023	Box1-No1-101	43.6619	57.1799	33.1575	96.7038	145.26	103.474	102.013	25.0871
Jan 9 2023	Box1-No1-101	29.7098	23.5293	48.6145	NaN	125.56	90.1056	77.33	NaN
Jan 9 2023	Box1-No1-102	47.2555	38.8587	57.4634	70.0598	162.309	131.174	100.151	29.7976
Jan 9 2023	Box1-No1-105	55.1575	46.9753	54.682	60.1404	160.636	109.9	102.269	36.4586
Jan 9 2023	Box1-No1-106	34.0896	18.0674	55.8164	78.2384	132.522	99.0517	77.4501	11.4268
Jan 9 2023	Box1-No1-106	37.6913	23.1376	50.2001	121.898	97.0138	58.5563	60.1187	26.3066
Jan 9 2023	Box1-No1-106	41.9227	19.4592	41.1366	NaN	114.736	72.7918	63.0447	NaN
Jan 9 2023	Box1-No1-107	51.1343	35.0806	46.2822	49.5522	115.849	58.0524	72.9262	29.1329
Jan 9 2023	Box1-No1-111	25.6984	53.5208	43.9731	139.688	112.565	73.1953	72.3099	25.945
Jan 9 2023	Box1-No1-112	30.2422	35.6172	60.3691		140.467	91.7316	101.635	NaN
Jan 9 2023	Box1-No1-113	44.3673	41.5856	73.2666	49.6275	193.167	122.882	75.0276	20.6949
Jan 9 2023	Box1-No1-117	44.462	50.7177	50.7177	85.9068	141.665	62.1898	96.8522	30.1894
Jan 9 2023	Box1-No1-119	45.7328	39.2155	59.0571	119.129	152.7	75.973	93.7033	31.8315
Jan 9 2023	Box1-No1-123	71.8671	31.9043	57.9161	88.5775	106.482	69.394	73.8975	36.1349
Jan 9 2023	Box1-No1-124	42.0712	59.3316	53.0525	NaN	165.314	88.1901	78.6527	NaN
Jan 9 2023	Box1-No1-124	50.8177	52.5359	52.6242	NaN	217.717	76.1485	94.9338	NaN
Jan 9 2023	Box1-No1-125	41.0236	35.6172	51.1932	134.615	111.445	92.6569	96.3596	27.2759
Jan 9 2023	Box1-No1-140	53.347	27.4244	45.8088	114.426	124.989	69.327	90.9055	31.6853
Jan 9 2023	Box1-No1-140	82.4002	18.5352	51.317		143.496	78.0528	71.3321	NaN
Jan 9 2023	Box1-No1-144	55.039	17.271	39.2155	90.979	67.6579	51.4984	79.9843	31.9771
Jan 9 2023	Box1-No1-144	36.0062	39.1563	50.7148	NaN	158.196	72.1813	84.0596	NaN
Jan 9 2023	Box1-No1-144	33.1882	25.9009	41.5856	NaN	93.2749	81.9411	114.608	NaN
Jan 9 2023	Box1-No1-145	70.4975	22.6497	45.7708	143.329	114.522	78.7633	69.8607	34.5419
Jan 9 2023	Box1-No1-145	54.9862	25.9456	55.9902	NaN	121.972	65.0784	88.2164	NaN
Jan 9 2023	Box1-No1-146	62.0192	39.2155	53.303	NaN	179.2	111.877	111.752	NaN
Jan 9 2023	Box1-No1-150	49.134	28.2787	42.6874	154.605	91.6683	41.2493	87.6091	34.2212
Jan 9 2023	Box1-No1-150	30.1845	42.7689	41.5856	NaN	188.068	88.3479	74.4608	NaN
Jan 9 2023	Box1-No1-151	39.6423	28.9881	39.0375	120.138	122.669	50.3704	67.2622	30.6236
Jan 9 2023	Box1-No1-151	55.2809	17.9304	38.5438	NaN	112.477	53.0087	64.873	NaN
Jan 9 2023	Box1-No1-154	53.0525	34.0171	61.8693	118.041	93.6041	63.4073	84.7266	22.853
Jan 9 2023	Box1-No1-154	31.5385	36.7716	46.3379	NaN	109.512	70.3574	83.0385	NaN
Jan 9 2023	Box1-No1-159	63.077	42.0713	44.2232	112.835	151.613	87.5892	108.271	53.8666
Jan 9 2023	Box1-No1-159	45.7328	18.0594	56.0213	NaN	130.411	74.211	83.2061	NaN
Jan 9 2023	Box1-No1-161	52.3588	46.5253	66.6381	94.3697	228.235	127.239	95.9976	31.3724
Jan 9 2023	Box1-No1-161	32.32	34.4915	47.4516	NaN	203.4	110.551	100.03	NaN
Jan 9 2023	Box1-No1-162	64.2799	34.3567	41.2353	109.369	153.889	97.6102	111.596	43.3351
Jan 9 2023	Box1-No1-162	43.2681	37.351	45.7201	NaN	140.504	83.2061	77.0877	NaN
Jan 9 2023	Box1-No1-167	62.5688	36.6926	46.4379	108.131	117.829	64.6759	74.3906	35.2899
Jan 9 2023	Box1-No1-167	26.7604	26.6518	42.401	NaN	137.194	80.7641	101.67	NaN
Jan 9 2023	Box1-No1-170	55.4592	25.9456	30.1845	113.02	130.886	100.631	143.783	38.0895
Aug 3 2023	Box1-No2_26_rec_bin4_corrected.mrc	75.2523	42.2986	58.2664	122.381	206.705	121.989	106.127	28.5098
Aug 3 2023	Box1-No2_27_rec_bin4_corrected.mrc	31.9604	14.1502	50.8637	139.814	86.2278	51.0873	66.2359	28.9412
Aug 3 2023	Box1-No2_27_rec_bin4_corrected.mrc		31.875	48.0477	NaN	NaN	79.3024	76.6326	NaN
Aug 3 2023	Box1-No2_28_rec_bin4_corrected.mrc	46.512	48.0425	54.2126	101.518	148.749	72.1832	73.7824	42.8226
Aug 3 2023	Box1-No2_29_rec_bin4_corrected.mrc	41.5777	43.9253	61.968	138.305	125.945	72.8428	80.0736	33.3788
Aug 3 2023	Box1-No2_29_rec_bin4_corrected.mrc	50.6929	57.3144	52.7624	NaN	148.616	94.7057	93.9517	NaN
Aug 3 2023	Box1-No2_29_rec_bin4_corrected.mrc	44.0886	38.3341	51.4354	NaN	130.072	57.9935	75.5776	NaN
Aug 3 2023	Box1-No2_30_rec_bin4_corrected.mrc	43.9479	26.1903	50.7759	106.883	125.446	80.6441	100.159	40.8199
Aug 3 2023	Box1-No2_31_rec_bin4_corrected.mrc	50.5509	35.5363	56.4299	NaN	159.678	91.1456	82.1752	NaN
Aug 3 2023	Box1-No2_35_rec_bin4_corrected.mrc	40.0043	30.0172	43.3804	137.036		66.791	92.5967	27.1657
Aug 3 2023	Box1-No2_35_rec_bin4_corrected.mrc	37.1989	17.9486	68.2154	NaN	166.983	110.295	93.0906	24.6299
Aug 3 2023	Box1-No2_36_rec_bin4_corrected.mrc	51.9102	36.8845	50.1226	116.271	167.855	93.6108	93.3457	28.3355
Aug 3 2023	Box1-No2_36_rec_bin4_corrected.mrc	57.8224	17.9209	66.2995	NaN	123.007	77.8867	98.2831	NaN
Aug 3 2023	Box1-No2_37_rec_bin4_corrected.mrc	52.115	45.8087	49.7654	137.099	230.018	107.341	92.9307	42.2928
Aug 3 2023	Box1-No2_37_rec_bin4_corrected.mrc	44.9238	23.936	64.0795	NaN	93.579	79.5644	87.5369	NaN
Aug 3 2023	Box1-No2_38_rec_bin4_corrected.mrc	54.6451	32.7871	71.8839	147.062	181.891	78.2042	71.3788	40.3
Aug 3 2023	Box1-No2_38_rec_bin4_corrected.mrc	54.5543	40.8381	63.1445	NaN	174.747	86.9233	86.4316	NaN
Aug 3 2023	Box1-No2_41_rec_bin4_corrected.mrc	46.3198	39.8242	55.54	111.717	116.807	90.674	106.22	40.3006
Aug 3 2023	Box1-No2_42_rec_bin4_corrected.mrc	31.3971	47.4665	70.1249	NaN	217.91	134.913	98.3788	NaN
Aug 3 2023	Box1-No2_44_rec_bin4_corrected.mrc	43.9535	41.0076	75.97	120.595	227.793	133.177	84.5299	33.1777
Aug 3 2023	Box1-No2_44_rec_bin4_corrected.mrc	38.72	55.4375	62.3745	NaN	201.201	161.437	107.997	NaN
Aug 3 2023	Box1-No2_45_rec_bin4_corrected.mrc	49.4657	47.2048	64.122	138.625	131.037	99.7844	98.8337	38.8223
Aug 3 2023	Box1-No2_46_rec_bin4_corrected.mrc	52.3286	50.1226	60.0351	156.542	227.419	130.44	106.716	42.3338
Aug 3 2023	Box1-No2_46_rec_bin4_corrected.mrc	32.2383	24.2752	65.8193	NaN	97.3584	75.2885	97.9193	NaN
Aug 3 2023	Box1-No2_48_rec_bin4_corrected.mrc	36.9583	26.7613	91.9414	73.4896	214.183	129.444	99.8117	44.5805
Aug 3 2023	Box1-No2_49_rec_bin4_corrected.mrc	47.9922	33.1497	57.6292	NaN	181.819	101.659	73.287	NaN
Aug 3 2023	Box1-No2_51_rec_bin4_corrected.mrc	38.4116	37.1723	61.1305	136.023	170.364	111.725	147.33	44.7746
Aug 3 2023	Box1-No2_51_rec_bin4_corrected.mrc	40.6129	20.4645	53.6566	NaN	108.904	88.6509	94.6638	NaN
Aug 3 2023	Box1-No2_52_rec_bin4_corrected.mrc	36.5335	28.5879	61.4741	118.745	164.26	102.552	64.7144	31.7503
Aug 3 2023	Box1-No2_54_rec_bin4_corrected.mrc	40.6739	51.252	61.2318	130.969	199.947	127.849	81.8731	38.0746
Aug 3 2023	Box1-No2_54_rec_bin4_corrected.mrc	37.9703	31.9293	74.0038	NaN	96.3735	70.7091	78.1947	NaN
Aug 3 2023	Box1-No2_55_rec_bin4_corrected.mrc	42.2517	45.9761	64.5419	166.528	183.755	108.644	73.6917	28.3791
Aug 3 2023	Box1-No2_146_rec_bin4_corrected.mrc	42.2986	43.5172	51.7763	78.5078	158.906	116.883	94.8495	52.8
Aug 3 2023	Box1-No2_149_rec_bin4_corrected.mrc	32.4528	20.9314	46.9626	134.53	105.518	70.8071	57.6464	38.1592
Aug 3 2023	Box1-No2_149_rec_bin4_corrected.mrc	42.8747	30.6705	50.5803	NaN	127.284	113.92	150.981	NaN
Aug 3 2023	Box1-No2_150_rec_bin4_corrected.mrc	50.7661	51.4354	41.8629	127.499	193.632	102.644	69.2108	43.3803
Aug 3 2023	Box1-No2_150_rec_bin4_corrected.mrc	35.4036	18.304	59.2574	NaN	121.647	67.0872	109.304	NaN
Aug 3 2023	Box1-No2_155_rec_bin4_corrected.mrc	37.8133	39.4806	56.8848	103.562	133.37	96.1701	85.1491	40.6251
Aug 3 2023	Box1-No2_155_rec_bin4_corrected.mrc	40.0291	37.4777	55.1192	NaN	127.985	62.7232	74.0037	NaN
